# Supplementary material for: Widespread seasonal gene expression reveals annual differences in human immunity and physiology
Source: Nat Commun. 2015 May 12;6:7000. doi: 10.1038/ncomms8000 (PMC4432600; doi:10.1038/ncomms8000)
Supplement: Supplementary Dataset — tables. [file ncomms8000-s2.xls]

## Sheet: Table 1
Observational clinical cohort information
Cohort	Cellular material	Number of samples	Number of donors	Median age (years)	Min. age (years)	Max. age (years)	Gender balance (M/F)	Sample distribution/month (J-F-M-A-M-J-J-A-S-O-N-D)
BABYDIET	PBMCs	454	109	1.53	0.21	9.1	166/288	43-37-31-41-39-34-41-41-37-34-43-33
T1D PBMCs	PBMCs	236	236	14	3	58	130/106	12-12-20-19-18-23-26-15-19-35-30-07
Australian Asthma cohort	PBMCs	85	26	Info. not available	Info. not available	Info. not available	9/17	05-12-10-06-10-11-06-09-04-03-06-03
UK/Ireland Asthma cohort	PBMCs	85	26	Info. not available	Info. not available	Info. not available	6/11	06-05-11-03-12-07-10-06-08-04-06-07
USA Asthma cohort	PBMCs	123	37	Info. not available	Info. not available	Info. not available	13/24	07-08-16-04-08-14-14-15-09-11-07-10
Iceland Asthma cohort	PBMCs	101	29	Info. not available	Info. not available	Info. not available	8/21	08-07-16-11-09-10-05-05-11-06-05-08
TwinsUK adipose	Subcutaneous adipose tissue	856 (825 analysed)	856	Info. not available	38.7	84.6	0/856
Asthma patients were between 18-83 years of age
For description of age of asthma samples please refer to the Online methods section and relevant reference.

## Sheet: Table 2
Table 2 - Genes positively or negatively correlated with ARNTL in the BABYDIET dataset
Probeset (Affy HG-1.1 ST)	ENSEMBL Identifier	Gene Symbol	Mean Expression	Spearman's correlation
8113914	ENSG00000217128	FNIP1	9.12514	0.883563
8084844	ENSG00000198836	OPA1	9.30589	0.881129
8141241	ENSG00000198742	SMURF1	8.97676	0.873537
7984641	ENSG00000166233	ARIH1	10.2994	0.868882
8111698	ENSG00000164327	RICTOR	10.2263	0.866549
8116622	ENSG00000137275	RIPK1	8.81049	0.866198
8002592	ENSG00000166747	AP1G1	10.6267	0.859282
8053576	ENSG00000239305	RNF103	9.1234	0.858647
7930682	ENSG00000151553	FAM160B1	9.5341	0.855983
7989128	NA	NA	10.6468	0.854042
7970473	ENSG00000132953	XPO4	8.18567	0.848089
7935730	ENSG00000095485	CWF19L1	8.34952	0.845307
7929719	ENSG00000166024	C10orf28	8.55371	0.844716
7938448	ENSG00000170242	USP47	8.80523	0.844389
7916592	ENSG00000162601	MYSM1	9.8326	0.843086
7980547	ENSG00000071537	SEL1L	8.78778	0.842402
8135277	ENSG00000005483	MLL5	11.2989	0.841043
7997168	ENSG00000182149	IST1	10.1768	0.840326
8020029	ENSG00000206418	RAB12	8.16504	0.83982
7927389	ENSG00000107643	MAPK8	9.27258	0.839517
8054997	ENSG00000169967	MAP3K2	9.37595	0.839488
7945902	ENSG00000110713	NUP98	9.75288	0.838512
8059393	ENSG00000036257	CUL3	9.99959	0.837974
8120992	ENSG00000188994	ZNF292	10.3311	0.837541
8041592	ENSG00000143924	EML4	10.9483	0.836791
8113305	ENSG00000153922	CHD1	10.1273	0.83625
8022625	ENSG00000141380	SS18	8.56654	0.835889
8097066	ENSG00000145388	METTL14	8.52978	0.835493
7960221	ENSG00000073614	KDM5A	9.20305	0.835366
8076836	ENSG00000100425	BRD1	8.43062	0.835034
8170097	ENSG00000198689	SLC9A6	8.82121	0.834042
8020068	ENSG00000101745	ANKRD12	10.3724	0.833606
8055969	ENSG00000136541	ERMN	7.54733	0.832681
8101228	ENSG00000138767	CNOT6L	9.65008	0.831578
8150757	ENSG00000023287	RB1CC1	9.08133	0.831457
7946703	ENSG00000129083	COPB1	9.46132	0.831292
8001841	ENSG00000135720	DYNC1LI2	8.21972	0.830939
8143417	ENSG00000157764	BRAF	9.89122	0.830763
7946815	ENSG00000011405	PIK3C2A	9.57094	0.829199
8091562	ENSG00000174953	DHX36	8.94399	0.828305
8112649	ENSG00000198780	FAM169A	7.20768	0.827796
8063351	ENSG00000197818	SLC9A8	9.60745	0.827781
8066303	ENSG00000124177	CHD6	8.89727	0.827401
7980189	ENSG00000119682	KIAA0317	9.35095	0.827221
8121632	ENSG00000196911	KPNA5	8.24632	0.827066
8053949	ENSG00000114982	KANSL3	8.55783	0.825882
8089759	ENSG00000176142	TMEM39A	9.24096	0.825242
7965652	ENSG00000059758	CDK17	9.3916	0.824508
7907445	ENSG00000076321	KLHL20	8.73289	0.823614
7957186	ENSG00000121749	TBC1D15	10.421	0.823493
7989365	ENSG00000069667	RORA	9.53962	0.823478
8144586	ENSG00000104643	MTMR9	8.61147	0.82337
8052149	ENSG00000068878	PSME4	10.0768	0.823203
8111629	ENSG00000113569	NUP155	9.09203	0.822797
8136539	ENSG00000146963	LUC7L2	9.62486	0.822473
8110090	ENSG00000164466	SFXN1	9.08898	0.821726
7986250	ENSG00000173575	CHD2	10.3833	0.821386
8009014	ENSG00000146872	TLK2	9.09393	0.820828
8089930	ENSG00000173230	GOLGB1	8.10527	0.819159
7983335	ENSG00000137770	CTDSPL2	10.1906	0.819018
8114814	ENSG00000113580	NR3C1	9.1171	0.819001
7999496	ENSG00000122299	ZC3H7A	9.25002	0.818801
7925978	ENSG00000108021	FAM208B	9.19083	0.818574
7927981	ENSG00000156502	SUPV3L1	9.29874	0.818552
8045697	ENSG00000080345	RIF1	8.99808	0.818328
8006148	ENSG00000108587	GOSR1	8.94372	0.817791
8128013	ENSG00000146282	RARS2	8.36867	0.816723
8152148	ENSG00000104517	UBR5	9.00193	0.814509
8088348	ENSG00000174839	FAM116A	9.67131	0.81434
8101934	ENSG00000164031	DNAJB14	9.07391	0.813744
8116910	ENSG00000095951	HIVEP1	10.1782	0.813057
7961865	ENSG00000133703	KRAS	8.73203	0.812918
8084219	ENSG00000114796	KLHL24	9.55254	0.812126
7932285	ENSG00000148481	FAM188A	8.00664	0.811273
7969935	ENSG00000134899	ERCC5	8.83202	0.811038
8055426	ENSG00000076003	MCM6	7.6628	0.810775
8099696	ENSG00000109618	SEPSECS	8.6642	0.810662
7932000	ENSG00000151657	KIN	7.7678	0.809338
8135323	ENSG00000135249	RINT1	7.78124	0.808551
8078569	ENSG00000144674	GOLGA4	8.55976	0.808162
8109802	ENSG00000113643	RARS	8.15123	0.807793
7986769	ENSG00000114062	UBE3A	8.6026	0.80759
8105647	ENSG00000113597	C5orf44	7.44174	0.807341
7924190	ENSG00000174606	ANGEL2	8.47719	0.807105
8017810	ENSG00000197170	PSMD12	7.81788	0.804863
7989834	ENSG00000138614	C15orf44	8.67545	0.804613
8021984	ENSG00000176105	YES1	7.63546	0.804427
8063242	ENSG00000124198	ARFGEF2	9.05455	0.804242
8081256	ENSG00000036054	TBC1D23	8.86112	0.803496
7973756	ENSG00000092140	G2E3	7.53185	0.803482
8161701	ENSG00000135048	TMEM2	9.31526	0.802596
7967900	ENSG00000121741	ZMYM2	10.0074	0.801629
8092849	ENSG00000133657	ATP13A3	9.44172	0.801383
8041495	ENSG00000003509	C2orf56	7.66564	0.80102
7902476	ENSG00000180488	FAM73A	8.14734	0.800787
8054804	ENSG00000125633	CCDC93	9.4599	0.800264
8089652	ENSG00000121579	NAA50	10.8073	0.800202
8124059	ENSG00000124789	NUP153	10.3425	0.799237
8041713	ENSG00000138032	PPM1B	9.29225	0.797821
8062433	ENSG00000101413	RPRD1B	9.35337	0.796751
8019807	ENSG00000101557	USP14	9.20276	0.796383
8140782	ENSG00000085563	ABCB1	7.782	0.796208
7902861	ENSG00000197147	LRRC8B	7.93053	0.796082
7931226	ENSG00000019995	ZRANB1	9.82831	0.795392
8163795	ENSG00000095261	PSMD5	8.6447	0.794458
8152553	ENSG00000064313	TAF2	9.73545	0.79428
7926916	ENSG00000148516	ZEB1	9.79174	0.794091
8120382	ENSG00000112200	ZNF451	8.7392	0.794039
8103922	ENSG00000164305	CASP3	7.74056	0.793465
8003448	ENSG00000167522	ANKRD11	9.11934	0.793263
8145660	ENSG00000104671	DCTN6	8.86213	0.793256
8009255	ENSG00000258890	CEP95	9.88474	0.792752
8129214	ENSG00000111877	MCM9	7.90382	0.792484
8064808	ENSG00000089057	SLC23A2	8.43194	0.792178
7929168	ENSG00000107854	TNKS2	9.58605	0.791157
7916928	ENSG00000118454	ANKRD13C	9.18979	0.790583
8117640	ENSG00000196812	ZSCAN16	7.71143	0.790553
8041179	ENSG00000115295	CLIP4	8.25075	0.790277
8090840	ENSG00000163785	RYK	9.96999	0.790038
7930454	ENSG00000150593	PDCD4	10.4733	0.789796
8043105	ENSG00000176407	KCMF1	10.1191	0.789751
8096781	ENSG00000138802	SEC24B	9.85297	0.789397
7970111	ENSG00000102606	ARHGEF7	8.87989	0.78928
8053484	ENSG00000115525	ST3GAL5	8.93641	0.78926
7951633	ENSG00000086848	ALG9	8.73178	0.789106
8143341	ENSG00000006459	JHDM1D	9.55378	0.788978
8108603	ENSG00000112855	HARS2	7.67388	0.788853
7903188	ENSG00000117569	PTBP2	9.67281	0.788585
8082940	ENSG00000114098	ARMC8	9.17272	0.788517
7914235	ENSG00000116350	SRSF4	9.12724	0.788307
7977674	ENSG00000092201	SUPT16H	8.8029	0.788098
7994187	ENSG00000090905	TNRC6A	8.82769	0.787668
7987325	ENSG00000021776	AQR	9.5899	0.787407
7947015	ENSG00000074319	TSG101	8.77047	0.787149
8129861	ENSG00000027697	IFNGR1	9.62862	0.786378
7924923	ENSG00000069248	NUP133	8.46721	0.785472
8083876	ENSG00000136603	SKIL	8.45508	0.784614
7962358	ENSG00000015153	YAF2	7.79315	0.784407
7978449	ENSG00000092148	HECTD1	8.89811	0.783617
8088820	ENSG00000163602	RYBP	9.50006	0.783122
8094460	ENSG00000168214	RBPJ	9.36344	0.783104
8055913	ENSG00000196504	PRPF40A	9.54348	0.782998
8150491	ENSG00000083168	KAT6A	10.4041	0.782929
7936346	ENSG00000023041	ZDHHC6	9.3401	0.782687
8094625	ENSG00000109790	KLHL5	8.47359	0.782604
8122909	ENSG00000213079	SCAF8	10.3993	0.782511
7893968	NA	NA	8.49041	0.781798
7947434	ENSG00000110429	FBXO3	9.27124	0.780841
8052721	ENSG00000221823	PPP3R1	9.727	0.780612
7895019	NA	NA	8.6913	0.779874
8042306	ENSG00000252414	U6	7.98438	0.77949
8129522	ENSG00000112282	MED23	9.77774	0.779074
8151436	ENSG00000164751	PEX2	7.95469	0.779056
8106122	ENSG00000083312	TNPO1	9.67826	0.777946
8093590	ENSG00000063978	RNF4	8.94306	0.77764
8121161	ENSG00000014123	UFL1	9.00334	0.777556
8141133	ENSG00000127922	SHFM1	8.02387	0.776567
7904048	ENSG00000238975	snoU13	8.13581	0.77585
7966003	ENSG00000136044	APPL2	9.00966	0.775686
7974473	ENSG00000178974	FBXO34	8.72122	0.775412
7973902	ENSG00000100883	SRP54	8.76677	0.775356
8166826	ENSG00000124486	USP9X	9.96712	0.775138
7977018	ENSG00000131323	TRAF3	8.38211	0.774961
7971134	ENSG00000120685	PROSER1	9.83015	0.774362
8104463	ENSG00000145495	2006-03-01	11.0765	0.77384
7957106	ENSG00000111596	CNOT2	10.3269	0.772844
8131292	ENSG00000146587	RBAK	7.36253	0.772304
8107868	ENSG00000158985	CDC42SE2	11.6998	0.771394
8048847	ENSG00000173744	AGFG1	11.2474	0.771134
8123129	ENSG00000146457	WTAP	9.99909	0.77004
7946211	ENSG00000132275	RRP8	7.72937	0.769926
7968931	ENSG00000136152	COG3	8.55692	0.768367
8110169	ENSG00000113194	FAF2	9.50095	0.768204
8019463	ENSG00000141551	CSNK1D	10.3948	0.767853
7923453	ENSG00000117139	KDM5B	8.59138	0.767818
7985166	ENSG00000136381	IREB2	9.02051	0.766586
8105778	ENSG00000145675	PIK3R1	10.7648	0.764753
8042144	ENSG00000162924	REL	10.8049	0.763964
8109403	ENSG00000037749	MFAP3	7.98437	0.763838
7946680	ENSG00000148925	BTBD10	8.29413	0.763359
8162940	ENSG00000165029	ABCA1	8.55889	0.762754
8107375	ENSG00000047188	YTHDC2	8.84706	0.762577
7962499	ENSG00000139218	SCAF11	9.24612	0.762301
8091432	ENSG00000114744	COMMD2	9.04246	0.762133
8137558	ENSG00000184863	RBM33	8.74179	0.761495
8069620	ENSG00000154719	MRPL39	8.87183	0.76122
8169750	ENSG00000101972	STAG2	9.79519	0.76105
7958644	ENSG00000174437	ATP2A2	9.69406	0.760969
8038942	ENSG00000256087	ZNF432	7.26171	0.760894
8006392	ENSG00000108671	PSMD11	9.32448	0.76069
8011542	ENSG00000074755	ZZEF1	9.2009	0.760544
8113733	ENSG00000168944	CEP120	9.49399	0.76023
8151842	ENSG00000164944	KIAA1429	8.69182	0.760148
8116998	ENSG00000008083	JARID2	10.064	0.759915
8093130	ENSG00000163961	RNF168	8.21544	0.759325
8078110	ENSG00000131375	CAPN7	9.17339	0.75888
8089584	ENSG00000163608	C3orf17	9.05879	0.758803
7899018	ENSG00000204178	TMEM57	8.55643	0.758587
8055060	ENSG00000136709	WDR33	9.21385	0.758346
7903032	ENSG00000143033	MTF2	8.88794	0.758339
8041967	ENSG00000068912	ERLEC1	8.27619	0.757725
8180323	NA	NA	9.95724	0.75755
7944656	ENSG00000109929	SC5DL	9.05843	0.756701
8109062	ENSG00000145868	FBXO38	8.39787	0.756427
7974781	ENSG00000100614	PPM1A	8.87155	0.756109
7966427	ENSG00000089234	BRAP	9.39113	0.756046
8122672	ENSG00000055208	TAB2	10.0232	0.755677
7980454	ENSG00000100601	ALKBH1	7.57613	0.755671
7991427	ENSG00000184056	VPS33B	7.42508	0.755169
8168762	ENSG00000101811	CSTF2	7.41995	0.755018
8017843	ENSG00000108932	SLC16A6	8.60153	0.754457
7916443	ENSG00000162402	USP24	9.47904	0.754402
7943424	ENSG00000110330	BIRC2	9.82637	0.753964
8016745	ENSG00000008294	SPAG9	8.89224	0.753248
8122684	ENSG00000177688	SUMO4	8.39695	0.752917
7943580	ENSG00000166266	CUL5	8.21236	0.752496
8058415	ENSG00000114933	INO80D	10.4753	0.752488
8172119	ENSG00000180182	MED14	9.96054	0.752309
8061986	ENSG00000078747	ITCH	9.38907	0.751896
8012823	ENSG00000133028	SCO1	8.12077	0.751691
7978866	ENSG00000165525	NEMF	8.81641	0.751473
7968370	ENSG00000187676	B3GALTL	7.02535	0.751465
7932703	ENSG00000107897	ACBD5	8.1094	0.751389
7927972	ENSG00000122958	VPS26A	8.47659	0.751128
7893442	NA	NA	8.87177	0.750672
8145702	ENSG00000165392	WRN	8.33809	0.750576
8061019	ENSG00000101247	C20orf7	7.6857	0.750211
7923731	ENSG00000133059	DSTYK	7.41828	0.750059
7965523	ENSG00000120798	NR2C1	8.35788	0.750033
8137986	ENSG00000011275	RNF216	8.85385	0.74999
7974125	ENSG00000198718	FAM179B	7.58018	0.749845
8077450	ENSG00000134108	ARL8B	8.9152	0.749248
7914750	ENSG00000163866	C1orf212	8.14316	0.749125
7947969	ENSG00000109920	FNBP4	10.4615	0.748947
8090256	ENSG00000114520	SNX4	7.88882	0.748772
8005903	ENSG00000109111	SUPT6H	9.97811	0.74869
8070341	ENSG00000185658	BRWD1	8.92057	0.748522
8150908	ENSG00000104331	IMPAD1	8.12587	0.748205
8082120	ENSG00000138463	DIRC2	10.0263	0.74764
7971027	ENSG00000120697	ALG5	7.95549	0.747185
7898211	ENSG00000197312	DDI2	8.99833	0.746862
7913001	ENSG00000127481	UBR4	10.1396	0.746766
8098101	ENSG00000212300	U3	6.7702	0.746733
8043283	ENSG00000115548	KDM3A	9.47489	0.746054
7984112	ENSG00000166128	RAB8B	10.4662	0.744866
7966202	ENSG00000110906	KCTD10	8.0458	0.744757
8093829	ENSG00000168826	ZBTB49	7.16487	0.744613
8120441	ENSG00000118482	PHF3	10.3788	0.744016
7944365	ENSG00000186166	CCDC84	9.28718	0.743698
7934870	ENSG00000138138	ATAD1	8.84265	0.742793
8033075	ENSG00000031823	RANBP3	8.93248	0.742583
8067709	ENSG00000101216	GMEB2	7.62664	0.742051
7902269	ENSG00000116754	SRSF11	11.3728	0.741211
8154153	ENSG00000106993	CDC37L1	8.06756	0.740583
7893325	NA	NA	8.2687	0.740569
8132503	ENSG00000164543	STK17A	10.7267	0.739863
8039068	NA	NA	9.2655	0.739841
7955943	ENSG00000123360	PDE1B	7.69247	0.739511
8020058	NA	NA	9.18241	0.739144
7923141	ENSG00000213047	DENND1B	8.39007	0.73886
8104350	ENSG00000164151	KIAA0947	8.87503	0.738853
7991057	ENSG00000064726	BTBD1	9.03512	0.738436
7893019	NA	NA	8.01843	0.73779
7950606	ENSG00000048649	RSF1	8.47509	0.737662
7952103	ENSG00000110367	DDX6	10.7703	0.736997
8016077	ENSG00000186566	GPATCH8	9.03546	0.736722
7935320	ENSG00000077147	TM9SF3	10.609	0.736217
8166278	ENSG00000047634	SCML1	8.8038	0.735964
7895987	NA	NA	7.55477	0.73589
8129317	ENSG00000111897	SERINC1	10.7282	0.735485
8070010	ENSG00000159082	SYNJ1	7.99663	0.734647
7999608	ENSG00000085721	RRN3	8.43937	0.73462
8122986	ENSG00000130340	SNX9	10.2338	0.734488
8144812	ENSG00000078674	PCM1	9.43979	0.734418
8033392	ENSG00000076924	XAB2	8.93305	0.734116
8126066	ENSG00000137409	MTCH1	9.65765	0.733587
8114083	ENSG00000072364	AFF4	9.95957	0.733558
8142671	ENSG00000106299	WASL	8.49529	0.7335
7931216	ENSG00000165660	FAM175B	8.3987	0.733028
7978932	ENSG00000100485	SOS2	10.2377	0.733009
8100085	ENSG00000163281	GNPDA2	7.99267	0.732351
8033746	ENSG00000196110	ZNF699	6.55488	0.732302
7969166	NA	NA	7.32271	0.731833
8102730	ENSG00000164073	MFSD8	8.33569	0.731813
8047419	ENSG00000064012	CASP8	9.23172	0.731764
8136954	NA	NA	8.96299	0.73166
8067248	ENSG00000124224	PPP4R1L	7.21332	0.731628
7925364	ENSG00000119285	HEATR1	8.86414	0.731552
7930074	ENSG00000077150	NFKB2	9.44251	0.73154
7895171	NA	NA	10.9763	0.731407
8080773	NA	NA	8.3521	0.731119
8052024	ENSG00000138081	FBXO11	9.40864	0.7308
7934367	ENSG00000138279	ANXA7	8.74745	0.730703
7988687	ENSG00000104064	GABPB1	8.92717	0.730449
8112388	ENSG00000113595	TRIM23	7.767	0.730341
7984132	ENSG00000140455	USP3	11.2582	0.730067
7977693	ENSG00000100888	CHD8	9.03324	0.730016
8038913	ENSG00000198093	ZNF649	7.64438	0.729977
8100026	ENSG00000124406	ATP8A1	9.70698	0.729362
8099099	ENSG00000132406	TMEM128	7.78829	0.729131
7892979	NA	NA	11.1265	0.729107
7938702	ENSG00000188211	RP1-239B22.1	7.26898	0.728978
8162449	ENSG00000127081	ZNF484	8.59303	0.72888
7989516	ENSG00000103657	HERC1	9.76407	0.728642
8167763	ENSG00000184205	TSPYL2	9.11939	0.728458
7975863	ENSG00000089916	C14orf118	9.54315	0.728417
8136940	NA	NA	9.04806	0.728253
7983663	ENSG00000138592	USP8	8.89759	0.727827
8011275	ENSG00000127804	METTL16	8.04642	0.727673
8045455	ENSG00000144224	UBXN4	9.52799	0.72726
8065256	ENSG00000101343	CRNKL1	7.88197	0.726914
8034401	ENSG00000249709	ZNF564	7.58315	0.726823
7970655	ENSG00000139505	MTMR6	9.11973	0.726659
8105633	ENSG00000113593	PPWD1	9.3205	0.726474
8081069	ENSG00000175105	ZNF654	8.21429	0.726237
7940118	ENSG00000186660	ZFP91	8.21547	0.725901
8122409	ENSG00000034693	PEX3	7.89092	0.725467
7908421	ENSG00000116747	TROVE2	9.01331	0.725413
8079079	ENSG00000114857	NKTR	9.48101	0.725156
8043621	ENSG00000196843	ARID5A	9.45334	0.724791
8088700	ENSG00000144747	TMF1	8.99437	0.724666
8081254	NA	NA	7.49222	0.724462
7925561	ENSG00000188206	HNRNPU-AS1	7.87237	0.724214
8141380	ENSG00000166526	ZNF3	7.87509	0.723899
8017344	ENSG00000242398	AC018628.2	8.09523	0.723573
8112081	ENSG00000067248	DHX29	8.41853	0.723339
8117667	ENSG00000197062	RP5-874C20.3	7.40539	0.723234
8016789	ENSG00000011258	MBTD1	8.45006	0.723209
8051547	ENSG00000115825	PRKD3	8.31888	0.723152
8069541	ENSG00000155307	SAMSN1	8.2732	0.722891
7944850	ENSG00000154144	TBRG1	9.87328	0.722698
8125788	ENSG00000161904	LEMD2	8.27325	0.722492
8144089	ENSG00000105983	LMBR1	9.16018	0.722456
7970696	ENSG00000152484	USP12	7.83115	0.722174
7914563	ENSG00000134684	YARS	8.86761	0.722111
7934459	ENSG00000166507	NDST2	9.64192	0.721912
8162676	ENSG00000136925	TSTD2	7.85178	0.721895
7916910	ENSG00000066557	LRRC40	8.26133	0.721731
8002975	ENSG00000166446	CDYL2	8.01251	0.721377
8029413	ENSG00000131115	ZNF227	7.1664	0.721227
7907310	ENSG00000117523	PRRC2C	11.3846	0.720958
8014047	ENSG00000172171	TEFM	7.43713	0.720301
7925622	ENSG00000153207	AHCTF1	9.01285	0.720276
7895105	NA	NA	9.96647	0.720264
8084303	ENSG00000145191	EIF2B5	7.75263	0.720101
8161242	ENSG00000107371	EXOSC3	8.23641	0.719463
7958158	ENSG00000111727	HCFC2	7.77554	0.719099
8171901	ENSG00000157625	TAB3	9.25505	0.71904
7927889	ENSG00000060339	CCAR1	10.5148	0.718787
7979223	ENSG00000100523	DDHD1	9.39051	0.718565
7899688	ENSG00000025800	KPNA6	9.42492	0.718382
8046169	ENSG00000138398	PPIG	7.76235	0.718134
8101143	ENSG00000138750	NUP54	8.51307	0.718082
8038919	ENSG00000256683	ZNF350	8.30193	0.717665
8028227	ENSG00000188283	ZNF383	8.13245	0.717546
8017312	ENSG00000108510	MED13	10.2689	0.717261
8136259	ENSG00000128585	MKLN1	9.16378	0.717155
7949277	ENSG00000110046	ATG2A	8.30737	0.717067
8025927	ENSG00000198551	ZNF627	7.42565	0.716689
8095269	ENSG00000047315	POLR2B	9.24588	0.716447
7999532	ENSG00000103342	GSPT1	10.2879	0.715878
8129108	ENSG00000153975	ZUFSP	6.72198	0.715832
8115606	ENSG00000164609	SLU7	8.62524	0.715733
8090664	ENSG00000034533	ASTE1	7.52729	0.715231
7912343	ENSG00000130940	CASZ1	7.75747	0.7152
7958273	NA	NA	9.29858	0.715139
7966462	ENSG00000111300	NAA25	8.9119	0.71502
7985662	ENSG00000073417	PDE8A	7.86132	0.71476
8076307	ENSG00000100401	RANGAP1	9.07133	0.714476
7957613	ENSG00000028203	VEZT	8.02026	0.714321
8045933	ENSG00000136560	TANK	8.50501	0.714063
8121622	ENSG00000111834	RSPH4A	6.53115	0.713969
8075483	ENSG00000100100	PIK3IP1	10.5743	0.713941
8136140	ENSG00000106459	NRF1	7.79371	0.713632
7907213	ENSG00000120370	GORAB	7.92789	0.713535
8023766	ENSG00000176225	RTTN	8.03036	0.713245
8044766	ENSG00000125629	INSIG2	7.40688	0.712781
7995258	ENSG00000185947	ZNF267	9.60609	0.712753
8156610	ENSG00000130956	HABP4	6.96951	0.712569
8157727	NA	NA	7.49711	0.712471
7951077	ENSG00000149212	SESN3	9.29508	0.712462
7966706	ENSG00000123066	MED13L	11.2465	0.712228
8062557	ENSG00000101445	PPP1R16B	9.28791	0.711842
8047078	ENSG00000151690	MFSD6	8.96893	0.711811
8144528	ENSG00000173273	TNKS	8.63265	0.711774
8058108	ENSG00000162971	TYW5	7.98023	0.711668
8057933	ENSG00000119041	GTF3C3	8.04442	0.711557
7915008	ENSG00000163877	SNIP1	8.50988	0.711431
8140859	ENSG00000127989	MTERF	7.17976	0.711357
7983811	ENSG00000069943	PIGB	8.66921	0.711276
7924582	ENSG00000162923	WDR26	10.1022	0.710929
8169792	ENSG00000183918	SH2D1A	8.87233	0.710927
7979931	ENSG00000133997	MED6	8.73039	0.71087
7988970	ENSG00000047346	FAM214A	9.49561	0.710637
7899604	ENSG00000121766	ZCCHC17	7.34793	0.710115
8073135	ENSG00000100335	SMCR7L	7.68632	0.709589
7985259	ENSG00000086666	ZFAND6	8.7467	0.709562
8054676	NA	NA	11.2679	0.709403
8051707	ENSG00000011566	MAP4K3	8.59486	0.709196
8160284	ENSG00000147874	HAUS6	7.99289	0.708568
8031690	ENSG00000083844	ZNF264	8.32028	0.70828
8113023	ENSG00000164180	TMEM161B	9.66473	0.707329
8087473	ENSG00000176095	IP6K1	7.77953	0.70711
8093086	ENSG00000161217	PCYT1A	8.50911	0.706809
8054532	NA	NA	11.2414	0.70675
8115022	NA	NA	8.67702	0.706734
7918504	ENSG00000085465	OVGP1	7.3773	0.706341
8117646	ENSG00000198315	ZNF192	9.01747	0.706264
8114396	ENSG00000094880	CDC23	7.74843	0.706208
7983761	ENSG00000202323	U6	7.44136	0.706138
8078214	ENSG00000144566	RAB5A	9.60545	0.706121
7938592	ENSG00000197601	FAR1	8.48576	0.70605
8137448	ENSG00000178234	GALNT11	8.52831	0.706
8099649	ENSG00000109606	DHX15	9.39924	0.705661
7957177	ENSG00000080371	RAB21	9.83742	0.704991
7893786	NA	NA	7.98792	0.704794
8048340	ENSG00000144580	RQCD1	9.63161	0.704582
8153201	ENSG00000123908	EIF2C2	9.66234	0.704541
8135464	ENSG00000091140	DLD	9.54103	0.704378
7929116	ENSG00000148688	RPP30	8.9994	0.704362
7977657	NA	NA	10.9513	0.704084
8158597	ENSG00000148358	GPR107	8.56389	0.703958
8087271	ENSG00000198218	QRICH1	10.4321	0.703937
8152453	ENSG00000104447	TRPS1	8.35603	0.703932
8044304	NA	NA	11.0321	0.70392
8085374	ENSG00000132155	RAF1	9.86615	0.703846
8057771	ENSG00000138378	STAT4	9.25582	0.703363
7962760	ENSG00000079387	SENP1	9.53166	0.703249
8111552	ENSG00000152620	NADKD1	7.30419	0.703236
8006112	ENSG00000126653	NSRP1	8.37085	0.703226
7957043	ENSG00000166225	FRS2	9.13568	0.702993
7968911	ENSG00000133114	KIAA1704	7.77012	0.702757
7966052	ENSG00000008405	CRY1	8.31874	0.702749
8015490	ENSG00000168259	DNAJC7	8.922	0.702702
7988713	ENSG00000092439	TRPM7	9.45097	0.702293
8075063	ENSG00000100099	HPS4	7.64968	0.702268
8061171	ENSG00000132664	POLR3F	7.88147	0.701803
8111360	ENSG00000056097	ZFR	10.1566	0.701628
7958352	ENSG00000151136	BTBD11	8.58063	0.701571
8046975	ENSG00000115368	WDR75	9.33327	0.701507
7955019	ENSG00000189079	ARID2	9.72538	0.701099
8145201	ENSG00000158941	KIAA1967	8.73322	0.70093
8099570	ENSG00000163257	DCAF16	9.26897	0.700883
7968132	ENSG00000139496	NUPL1	8.80618	0.700711
7895724	NA	NA	9.05525	0.70044
7903389	NA	NA	7.74057	0.699984
7912347	ENSG00000130940	CASZ1	8.13844	0.699667
8132406	ENSG00000006451	RALA	8.08473	0.699572
7896356	NA	NA	8.9596	0.699388
8066668	ENSG00000124160	NCOA5	8.49361	0.699347
7931951	ENSG00000198879	SFMBT2	9.48879	0.699308
7963174	ENSG00000139624	CERS5	8.92181	0.699076
7974229	ENSG00000165516	KLHDC2	9.6688	0.698991
7957277	ENSG00000186908	ZDHHC17	8.59368	0.698886
8093112	ENSG00000163960	UBXN7	10.2224	0.698055
8170971	ENSG00000130826	DKC1	8.23257	0.697747
8081128	ENSG00000178694	NSUN3	8.03765	0.697651
8021716	ENSG00000075336	TIMM21	7.11228	0.69721
7993433	ENSG00000179889	PDXDC1	8.88412	0.696906
8127841	ENSG00000013375	PGM3	7.43833	0.696896
8028248	ENSG00000171827	ZNF570	8.33129	0.696888
8130383	ENSG00000112031	MTRF1L	7.91142	0.696829
8056977	ENSG00000116044	NFE2L2	9.59813	0.69568
7896007	NA	NA	10.9117	0.695406
8110920	ENSG00000124279	FASTKD3	6.76744	0.695406
8086706	ENSG00000181555	SETD2	10.8396	0.695205
8120271	NA	NA	7.32385	0.695045
8130032	ENSG00000118496	FBXO30	8.05352	0.695026
8137865	ENSG00000146535	GNA12	8.74016	0.69481
7911078	ENSG00000121644	PPPDE1	7.50612	0.694695
7929596	ENSG00000196233	LCOR	8.89574	0.694153
8127549	ENSG00000119899	SLC17A5	7.76151	0.693852
7893814	NA	NA	7.82854	0.693846
7997702	ENSG00000131143	COX4I1	10.0441	0.693773
8157858	ENSG00000165219	GAPVD1	8.36483	0.693758
7983350	ENSG00000104131	EIF3J	8.79087	0.693698
7983157	ENSG00000137842	TMEM62	8.22278	0.693683
7943749	ENSG00000204381	LAYN	6.7492	0.693646
8056798	ENSG00000172845	SP3	9.1148	0.693526
7943413	ENSG00000023445	BIRC3	9.61759	0.693367
8080419	ENSG00000163938	GNL3	8.62457	0.69325
7968761	ENSG00000172766	NAA16	8.63165	0.693075
7952036	ENSG00000160588	MPZL3	8.18304	0.692946
8137526	ENSG00000186480	INSIG1	9.0261	0.692849
8131044	ENSG00000239857	GET4	7.80808	0.692461
8173437	ENSG00000204165	CXorf65	9.06774	0.692199
8058614	ENSG00000115365	LANCL1	8.62414	0.692182
7957478	ENSG00000139324	TMTC3	8.07962	0.691917
7981798	ENSG00000153575	TUBGCP5	7.37556	0.691903
7989806	ENSG00000074603	DPP8	8.74201	0.691836
8094876	ENSG00000151806	GUF1	8.50035	0.691477
8057441	ENSG00000163510	CWC22	8.02617	0.691417
7917359	ENSG00000117174	ZNHIT6	8.57046	0.691373
7958800	ENSG00000089022	MAPKAPK5	9.46535	0.691199
8140942	NA	NA	9.44396	0.691194
8006187	ENSG00000176208	ATAD5	6.92113	0.690994
7894404	NA	NA	11.6125	0.690526
8082153	ENSG00000121542	SEC22A	7.92616	0.690338
8055978	NA	NA	9.56733	0.690154
7902382	ENSG00000137955	RABGGTB	9.03838	0.690143
8000236	ENSG00000140743	CDR2	8.92257	0.689856
8100615	ENSG00000033178	UBA6	8.98575	0.689796
8016578	ENSG00000121073	SLC35B1	9.05831	0.689512
8044161	NA	NA	11.0468	0.689174
8028233	ENSG00000181666	HKR1	7.44911	0.688706
7904713	NA	NA	8.50139	0.68851
7919129	NA	NA	8.50139	0.68851
7976957	ENSG00000140153	WDR20	7.19173	0.688369
7933047	ENSG00000108094	CUL2	9.36313	0.688326
7984330	ENSG00000174442	ZWILCH	7.39291	0.688042
8021884	ENSG00000060069	CTDP1	8.15481	0.687788
7993114	ENSG00000067365	METTL22	7.81985	0.687731
7923131	ENSG00000213047	DENND1B	8.30186	0.687542
7969263	ENSG00000139675	HNRNPA1L2	8.2959	0.68749
8174737	ENSG00000101882	NKAP	7.78982	0.687397
8130916	ENSG00000130024	PHF10	9.10823	0.687375
8054414	NA	NA	11.363	0.687218
7921583	ENSG00000122218	COPA	10.1268	0.687177
7966098	ENSG00000075856	SART3	8.35522	0.687067
8069553	ENSG00000180530	NRIP1	9.56931	0.687
8078350	ENSG00000163513	TGFBR2	11.107	0.686882
8044236	ENSG00000135968	GCC2	9.50184	0.686542
8115181	ENSG00000132912	DCTN4	9.31065	0.686277
8101013	ENSG00000163743	RCHY1	8.13637	0.686266
7934122	ENSG00000079332	SAR1A	10.3275	0.68603
7935910	ENSG00000198408	MGEA5	9.85651	0.685838
7903507	ENSG00000162636	FAM102B	7.96721	0.685749
8156167	ENSG00000135040	NAA35	8.67544	0.685689
8134621	ENSG00000196652	ZKSCAN5	7.00374	0.685638
8130116	ENSG00000131023	LATS1	8.489	0.685603
7929692	ENSG00000155256	ZFYVE27	7.77155	0.685471
8129706	ENSG00000112339	HBS1L	9.67035	0.685314
7992685	ENSG00000167977	KCTD5	8.29589	0.685278
8026007	ENSG00000173875	ZNF791	9.56349	0.685248
8133030	NA	NA	8.74676	0.685218
8105504	NA	NA	9.12636	0.68503
8089867	ENSG00000144840	RABL3	8.47675	0.684801
7985044	ENSG00000140367	UBE2Q2	8.59454	0.684691
8021565	ENSG00000081913	PHLPP1	7.45009	0.684418
7937915	ENSG00000167325	RRM1	8.06978	0.684369
7896650	NA	NA	10.5715	0.683853
7919038	ENSG00000116874	WARS2	7.5433	0.68343
8017421	ENSG00000108588	CCDC47	7.84611	0.68307
8039034	ENSG00000170949	ZNF160	7.89308	0.682592
7988753	ENSG00000138600	SPPL2A	9.91865	0.682562
8150089	ENSG00000133872	TMEM66	11.7034	0.682262
8089128	ENSG00000154174	TOMM70A	7.78453	0.681948
7965359	ENSG00000070961	ATP2B1	10.3155	0.681869
7988245	ENSG00000140259	MFAP1	7.04602	0.681845
8100714	ENSG00000083896	YTHDC1	10.2965	0.681779
7999326	ENSG00000187555	USP7	10.6314	0.681721
7925184	NA	NA	8.08937	0.681609
8108066	ENSG00000119048	UBE2B	8.80601	0.681526
7895699	NA	NA	6.75372	0.681092
8132843	NA	NA	8.01398	0.680987
7956989	ENSG00000135679	MDM2	9.57303	0.68075
7912537	ENSG00000162496	DHRS3	9.07826	0.680723
8150175	ENSG00000129696	TTI2	7.49473	0.680719
7979260	ENSG00000197045	GMFB	8.51889	0.680685
8162352	ENSG00000198000	NOL8	8.4466	0.680596
7929550	ENSG00000107443	CCNJ	8.34791	0.680528
8054557	NA	NA	11.2492	0.680449
8103755	ENSG00000164117	FBXO8	8.3608	0.680214
7909236	ENSG00000162889	MAPKAPK2	9.13948	0.680128
7939424	ENSG00000166181	API5	9.99456	0.679859
7929609	ENSG00000155640	C10orf12	8.38007	0.679792
8031899	ENSG00000142396	AC020915.4	10.103	0.679653
7934812	ENSG00000062650	WAPAL	8.71885	0.679631
7974146	ENSG00000185246	PRPF39	8.26978	0.67954
8104944	ENSG00000164190	NIPBL	9.68695	0.679268
8173613	NA	NA	10.1807	0.679165
7976876	ENSG00000197102	DYNC1H1	9.52259	0.679058
8144378	ENSG00000155189	AGPAT5	7.86789	0.678912
8102800	ENSG00000151012	SLC7A11	7.09656	0.678905
8005501	ENSG00000171928	FAM18B1	7.83856	0.67874
8047059	NA	NA	10.8414	0.678456
7954511	ENSG00000211455	STK38L	8.90032	0.678424
8002618	ENSG00000102984	ZNF821	7.08869	0.677876
8124574	ENSG00000158691	ZSCAN12	6.63039	0.677788
7965855	ENSG00000075188	NUP37	7.42065	0.677782
7938629	ENSG00000152270	PDE3B	9.06944	0.677693
7960411	ENSG00000047621	C12orf4	8.18568	0.677643
7930894	ENSG00000198873	GRK5	9.13612	0.677623
8027279	ENSG00000118620	ZNF430	7.8646	0.677528
8137112	ENSG00000170260	ZNF212	7.15239	0.67736
7956949	ENSG00000111581	NUP107	7.78318	0.677278
7965723	ENSG00000111647	UHRF1BP1L	8.28493	0.677161
8152782	ENSG00000164961	KIAA0196	8.89718	0.677132
7946504	ENSG00000166471	TMEM41B	8.26127	0.676904
8078603	ENSG00000222208	RN5S129	7.18494	0.676655
8072484	NA	NA	6.87443	0.676619
8143070	ENSG00000105875	WDR91	8.08481	0.676178
8135392	ENSG00000105856	HBP1	9.31512	0.676173
8027368	ENSG00000213096	ZNF254	7.86332	0.676152
8126646	ENSG00000096080	MRPS18A	9.21689	0.676014
7936419	ENSG00000165813	C10orf118	9.09391	0.675684
7895946	NA	NA	9.56586	0.675477
8126121	ENSG00000183826	BTBD9	7.78538	0.675228
8145440	ENSG00000221914	PPP2R2A	8.71545	0.675204
8112409	ENSG00000197860	SGTB	9.59243	0.674613
8068062	ENSG00000156256	USP16	10.0604	0.67451
8077612	NA	NA	8.17488	0.674203
7974166	ENSG00000187790	FANCM	6.58213	0.673959
8151118	ENSG00000175073	VCPIP1	9.38727	0.673672
8112182	ENSG00000155545	MIER3	8.44121	0.673555
7893196	NA	NA	11.2179	0.672855
7894391	NA	NA	7.18123	0.67259
8038925	ENSG00000197619	ZNF615	6.95286	0.672527
8086698	ENSG00000160799	CCDC12	7.85599	0.672489
8175998	ENSG00000169057	MECP2	8.65117	0.672416
8115681	ENSG00000120137	PANK3	8.80637	0.671803
8098177	ENSG00000109466	KLHL2	7.91425	0.671798
8090639	ENSG00000196455	PIK3R4	8.54245	0.671624
8052762	ENSG00000198380	GFPT1	8.86856	0.671471
8108927	ENSG00000091009	RBM27	9.76865	0.671449
7989849	ENSG00000174485	DENND4A	9.97208	0.671401
8008834	ENSG00000141367	CLTC	9.27326	0.671396
7895722	NA	NA	7.71144	0.67137
7895755	NA	NA	8.36229	0.671187
8046628	ENSG00000155636	RBM45	7.35056	0.671008
7912316	ENSG00000130940	CASZ1	7.51374	0.670705
8055672	ENSG00000168288	MMADHC	9.37426	0.670703
8023377	ENSG00000176624	MEX3C	10.0665	0.670673
7903321	ENSG00000137996	RTCD1	9.00515	0.670574
7970084	ENSG00000213995	CARKD	7.49271	0.670537
8147461	ENSG00000169439	SDC2	7.034	0.670284
8148208	ENSG00000176853	FAM91A1	9.73268	0.669644
8121312	ENSG00000130349	C6orf203	7.17611	0.669519
7956910	ENSG00000111530	CAND1	8.8055	0.669303
8027439	ENSG00000168813	ZNF507	8.80636	0.669291
8101992	ENSG00000138821	SLC39A8	9.08946	0.668755
8131975	ENSG00000106052	TAX1BP1	9.70844	0.668694
8089851	ENSG00000113924	HGD	6.64775	0.66857
8093278	ENSG00000113924	HGD	6.64775	0.66857
7893947	NA	NA	7.29075	0.668226
7909992	ENSG00000143756	FBXO28	8.20331	0.66814
7964300	ENSG00000166860	ZBTB39	8.59052	0.668034
7895574	NA	NA	11.2044	0.667854
7971800	ENSG00000217576	THSD1P1	6.71823	0.667782
8014172	ENSG00000132141	CCT6B	6.69002	0.667652
8077513	ENSG00000134077	THUMPD3	8.73557	0.667456
7909898	ENSG00000154305	MIA3	8.70808	0.667304
7945014	ENSG00000149554	CHEK1	7.46337	0.667264
8168264	ENSG00000196338	NLGN3	7.27973	0.667222
7896445	NA	NA	9.54645	0.667154
8114193	ENSG00000152700	SAR1B	8.73565	0.666985
7965789	ENSG00000120805	ARL1	7.69598	0.666862
8074251	ENSG00000131100	ATP6V1E1	8.87413	0.666786
8060196	ENSG00000122085	MTERFD2	7.91831	0.666666
7957890	ENSG00000120800	UTP20	7.59029	0.666635
8109526	ENSG00000240402	AC010609.2	6.94907	0.666561
8069532	ENSG00000155304	HSPA13	8.53312	0.666381
8091103	ENSG00000114126	TFDP2	9.37224	0.666338
7892705	NA	NA	8.32541	0.666336
7934215	ENSG00000107742	SPOCK2	10.6604	0.666264
8019796	NA	NA	8.34059	0.666055
8154316	ENSG00000147854	UHRF2	9.75592	0.666022
8054131	ENSG00000183513	COA5	7.4616	0.6659
8133062	ENSG00000198039	ZNF273	7.93628	0.665886
8045919	ENSG00000136536	2007-03-01	10.164	0.665745
8058985	ENSG00000163481	RNF25	7.39383	0.665737
8072328	ENSG00000100003	SEC14L2	7.42587	0.6657
8028200	ENSG00000189042	ZNF567	6.61053	0.665661
8065668	ENSG00000101391	CDK5RAP1	7.8461	0.6655
8020508	ENSG00000101782	RIOK3	9.88116	0.665369
7903281	ENSG00000117620	SLC35A3	7.66585	0.665113
8120269	ENSG00000252253	Y_RNA	6.68338	0.66478
8055021	ENSG00000163166	IWS1	7.52047	0.66478
7972215	ENSG00000252496	RN5S33	8.26904	0.664763
8020919	ENSG00000141428	C18orf21	8.8452	0.66463
8117655	ENSG00000137185	ZNF193	6.73744	0.664374
8173615	ENSG00000131263	RLIM	9.17049	0.664235
8085486	ENSG00000154767	XPC	7.52228	0.664226
7977734	ENSG00000100888	CHD8	9.00657	0.664125
8107655	ENSG00000151292	CSNK1G3	8.63093	0.664116
7899377	ENSG00000117751	PPP1R8	8.00904	0.664037
7938118	ENSG00000179532	DNHD1	7.58777	0.66398
7973770	ENSG00000092108	SCFD1	8.6711	0.663959
8049016	ENSG00000173692	PSMD1	8.87155	0.663673
8119067	ENSG00000112078	KCTD20	8.58464	0.663571
8090678	ENSG00000114686	MRPL3	8.71142	0.663483
8054978	ENSG00000163161	ERCC3	8.79512	0.66347
7971541	ENSG00000136143	SUCLA2	7.80226	0.663337
7991386	ENSG00000185043	CIB1	9.42455	0.663109
8114829	ENSG00000145817	YIPF5	9.44876	0.663088
8011245	ENSG00000167721	TSR1	7.53825	0.662906
7916185	ENSG00000134744	ZCCHC11	9.22501	0.662857
7950671	ENSG00000033327	GAB2	8.52655	0.662447
8018097	ENSG00000133193	FAM104A	9.34002	0.662385
8074020	ENSG00000073169	RP3-402G11.5	8.65011	0.662276
7894273	NA	NA	8.4755	0.662191
8097529	ENSG00000179387	ELMOD2	6.75657	0.662163
8008887	ENSG00000108443	RPS6KB1	8.97544	0.662128
8005857	ENSG00000244045	TMEM199	9.30107	0.661969
7896319	NA	NA	8.93968	0.661896
7946957	ENSG00000166788	SAAL1	8.39531	0.661892
7927926	ENSG00000107625	DDX50	8.35237	0.661858
8050658	ENSG00000119778	ATAD2B	8.60785	0.661562
7947989	NA	NA	8.93851	0.661174
8042161	ENSG00000162928	PEX13	7.91293	0.661046
8000192	NA	NA	9.83411	0.660933
8108954	ENSG00000113649	TCERG1	9.66112	0.660705
8156263	ENSG00000106723	SPIN1	9.49416	0.660676
8019308	ENSG00000197063	MAFG	7.56494	0.660545
8086406	ENSG00000093183	SEC22C	8.33162	0.660527
8094393	ENSG00000168228	ZCCHC4	7.03944	0.660458
8055980	ENSG00000115165	CYTIP	11.9346	0.660397
7964203	ENSG00000076108	BAZ2A	10.4588	0.660306
7896381	NA	NA	9.25162	0.660094
7961198	ENSG00000256667	KLRAP1	6.54246	0.659907
7955535	ENSG00000135503	ACVR1B	7.25891	0.659758
7893123	NA	NA	7.85058	0.659755
8050190	ENSG00000151694	ADAM17	8.49991	0.659656
8068460	ENSG00000159256	MORC3	9.31467	0.659419
7893720	NA	NA	9.07104	0.659404
8035813	ENSG00000198521	ZNF43	7.80289	0.659379
7943842	ENSG00000150776	C11orf57	8.0817	0.659289
7932678	ENSG00000136758	YME1L1	10.7788	0.659276
8022882	ENSG00000172466	ZNF24	9.49627	0.659141
8022996	ENSG00000152223	EPG5	8.16966	0.658816
8104378	ENSG00000112941	PAPD7	9.51131	0.658721
7892548	NA	NA	8.94258	0.658686
8040386	ENSG00000079785	DDX1	9.13921	0.658529
7893363	NA	NA	10.7716	0.65813
8133914	ENSG00000135164	DMTF1	9.16094	0.658077
8092409	ENSG00000175193	PARL	7.65675	0.658048
7979328	ENSG00000126775	ATG14	8.64343	0.657953
8045398	ENSG00000115839	RAB3GAP1	8.35949	0.657936
8102817	ENSG00000109381	ELF2	8.74152	0.657822
8084016	ENSG00000121879	PIK3CA	10.2767	0.657747
7976874	NA	NA	6.60082	0.657519
7924526	ENSG00000143514	TP53BP2	9.07296	0.657443
8154868	ENSG00000251748	U4atac	8.43975	0.657399
8019954	ENSG00000177337	RP11-874J12.2	7.7132	0.657235
7896728	NA	NA	11.339	0.65709
7966343	NA	NA	7.61093	0.656896
7918725	ENSG00000197323	TRIM33	10.1318	0.656708
8164692	NA	NA	7.33768	0.65661
8031768	ENSG00000171649	ZIK1	6.99409	0.65631
7917697	ENSG00000162676	GFI1	7.61874	0.65601
8146159	ENSG00000070718	AP3M2	8.50215	0.656006
7924701	ENSG00000182827	ACBD3	9.73839	0.655769
7989735	ENSG00000166855	CLPX	8.10262	0.655758
8064868	ENSG00000125772	GPCPD1	10.5956	0.655683
8066889	ENSG00000124214	STAU1	9.14293	0.655519
7944300	ENSG00000207185	U6	7.30861	0.655305
8143441	ENSG00000257093	KIAA1147	9.23263	0.655292
8152648	ENSG00000189376	C8orf76	7.69543	0.655209
8090960	ENSG00000138231	DBR1	6.81907	0.655132
7894153	NA	NA	7.22762	0.655066
8146482	ENSG00000137574	TGS1	7.92606	0.655059
7933509	ENSG00000225830	ERCC6	8.29851	0.654892
7978718	ENSG00000100934	SEC23A	9.19544	0.654846
8020088	ENSG00000239087	snoU13	6.87111	0.654774
8118682	ENSG00000112511	PHF1	9.98798	0.654732
8109141	ENSG00000164284	GRPEL2	8.90974	0.654717
8113286	ENSG00000058729	RIOK2	8.2001	0.654691
8047854	ENSG00000163249	CCNYL1	7.62227	0.654589
7926851	ENSG00000095787	WAC	11.1294	0.654587
8036341	ENSG00000197808	ZNF461	7.03299	0.654553
8011875	ENSG00000072849	DERL2	8.8485	0.654156
8134435	ENSG00000164715	LMTK2	9.02474	0.654083
7973918	ENSG00000151327	FAM177A1	6.17338	0.653827
8174474	ENSG00000068366	ACSL4	7.88194	0.653615
7957715	ENSG00000139350	NEDD1	8.85977	0.653451
8180375	NA	NA	9.97928	0.653435
8084360	ENSG00000161204	ABCF3	8.30728	0.653338
8079140	ENSG00000163788	SNRK	10.7786	0.653322
8000200	NA	NA	10.52	0.653288
8014487	ENSG00000132142	ACACA	7.08101	0.653009
7895237	NA	NA	8.0772	0.652752
8122689	ENSG00000055211	C6orf72	9.06545	0.652714
7966150	ENSG00000084112	SSH1	7.68875	0.652531
8126952	NA	NA	11.646	0.652474
7894912	NA	NA	6.83798	0.652421
7893654	NA	NA	8.60098	0.652336
8006170	ENSG00000214719	LRRC37BP1	8.91201	0.652323
7972062	ENSG00000005812	FBXL3	9.52458	0.65189
8118228	NA	NA	9.15337	0.651856
8068974	ENSG00000160218	TRAPPC10	10.2005	0.651846
7984190	ENSG00000103671	TRIP4	7.77061	0.65163
8132399	ENSG00000241127	YAE1D1	7.90216	0.651628
8059578	ENSG00000253006	7SK	7.77439	0.651528
8084173	ENSG00000058063	ATP11B	10.2214	0.651307
7893478	NA	NA	7.61622	0.65125
8143988	ENSG00000055609	MLL3	10.5813	0.650815
8014100	ENSG00000108666	C17orf75	7.38882	0.65078
7936596	ENSG00000151893	C10orf46	9.49606	0.650742
8072454	ENSG00000138942	RNF185	7.83921	0.650502
7994565	NA	NA	10.7275	0.650264
7952557	ENSG00000182934	SRPR	10.5991	0.650136
8080896	ENSG00000144741	SLC25A26	8.56223	0.649814
8010897	ENSG00000176845	METRNL	7.12778	0.649681
8021914	ENSG00000101544	ADNP2	8.75494	0.649663
8057959	ENSG00000197121	PGAP1	7.36326	0.649362
7929201	ENSG00000095564	BTAF1	9.91092	0.648741
7913712	NA	NA	8.86471	0.648696
7993185	ENSG00000103274	NUBP1	8.43255	0.648605
8161727	ENSG00000107362	FAM108B1	7.43075	0.648588
8053046	ENSG00000144048	DUSP11	10.73	0.648531
7958262	ENSG00000166046	TCP11L2	9.93754	0.648371
8084986	ENSG00000122068	FYTTD1	8.64808	0.648343
8031807	ENSG00000204519	ZNF551	7.95324	0.64832
7992877	ENSG00000162086	ZNF75A	8.44713	0.648089
8136341	ENSG00000172331	BPGM	8.55526	0.647941
8164665	ENSG00000107263	RAPGEF1	10.0045	0.647902
8130087	ENSG00000131013	PPIL4	8.65062	0.647893
8026915	ENSG00000105643	ARRDC2	9.15386	0.647772
8042373	ENSG00000143971	ETAA1	7.10067	0.647193
8102848	ENSG00000145391	SETD7	8.24518	0.647184
8018600	ENSG00000167881	SRP68	8.97019	0.647134
7922268	ENSG00000075945	KIFAP3	8.57555	0.647052
7912750	ENSG00000037637	FBXO42	8.30026	0.647044
8164002	ENSG00000171448	ZBTB26	7.12262	0.647032
7893320	NA	NA	8.66021	0.647009
7969153	ENSG00000204977	TRIM13	7.19273	0.646979
8060205	ENSG00000115687	PASK	7.82912	0.64696
7992347	ENSG00000138834	MAPK8IP3	8.4123	0.646944
8035187	ENSG00000105085	MED26	8.08308	0.646682
8054664	ENSG00000144161	ZC3H8	7.87298	0.646651
8104680	ENSG00000082213	C5orf22	8.08732	0.646484
7981530	ENSG00000183484	GPR132	8.77613	0.646243
8108099	ENSG00000113615	SEC24A	8.67447	0.646223
7895744	NA	NA	8.91233	0.646096
7925550	ENSG00000035687	ADSS	8.1073	0.645459
8086077	ENSG00000163539	CLASP2	8.99125	0.645349
7929247	ENSG00000198060	2005-03-01	8.31628	0.645149
8172088	ENSG00000183337	BCOR	8.75913	0.644996
7986433	ENSG00000183475	ASB7	7.70637	0.644924
7959927	ENSG00000061936	SFSWAP	9.82084	0.644873
7943126	ENSG00000166004	KIAA1731	7.32091	0.644854
8040340	ENSG00000134324	LPIN1	8.89014	0.644803
7903393	ENSG00000170989	S1PR1	9.78342	0.644725
8146579	ENSG00000171316	CHD7	9.07307	0.644665
7894351	NA	NA	9.41642	0.64461
8103289	ENSG00000171566	PLRG1	8.95397	0.644565
8169898	ENSG00000134594	RAB33A	7.59143	0.64423
8110894	ENSG00000037474	NSUN2	8.93852	0.644064
8112337	ENSG00000153006	SREK1IP1	8.31189	0.643863
8079217	ENSG00000169981	ZNF35	6.57877	0.643672
7994102	ENSG00000166847	DCTN5	9.54103	0.643393
7945663	ENSG00000244242	IFITM10	7.26561	0.643345
7951325	ENSG00000137692	DCUN1D5	7.6994	0.643257
8031871	ENSG00000171606	ZNF274	7.80761	0.643012
8112302	ENSG00000188725	C5orf43	7.63544	0.64295
7951108	ENSG00000256885	AP001877.1	7.68731	0.642924
8001666	ENSG00000070770	CSNK2A2	10.1897	0.642723
8114455	ENSG00000113013	HSPA9	10.1912	0.642635
8099410	ENSG00000038219	BOD1L	8.81991	0.642594
8120719	ENSG00000156535	CD109	6.80116	0.642517
7894110	NA	NA	11.8264	0.642317
8045423	NA	NA	7.98506	0.642232
7904830	ENSG00000121848	RNF115	8.63381	0.642205
8073733	ENSG00000093000	NUP50	8.42896	0.642061
8038949	ENSG00000197608	ZNF841	7.22962	0.642011
7973116	ENSG00000165792	METTL17	8.13376	0.641982
7951008	ENSG00000166012	TAF1D	9.53472	0.641966
8162421	ENSG00000127080	IPPK	8.0676	0.64181
8021228	ENSG00000141646	SMAD4	9.65983	0.641674
8173627	NA	NA	6.75745	0.641646
7938422	ENSG00000198730	CTR9	8.49854	0.641556
7936567	ENSG00000107560	RAB11FIP2	10.2693	0.641535
7902822	ENSG00000065243	PKN2	9.19956	0.641443
8065903	ENSG00000101019	UQCC	7.5372	0.641356
7892521	NA	NA	9.66881	0.641341
8146000	ENSG00000168615	ADAM9	8.42063	0.641167
8113469	ENSG00000198961	PJA2	9.78576	0.641119
8121895	ENSG00000066651	TRMT11	7.63971	0.641036
8121461	ENSG00000168438	CDC40	9.34889	0.640996
7926983	ENSG00000095794	CREM	6.75835	0.640934
8152041	ENSG00000034677	RNF19A	9.90744	0.640651
7909931	ENSG00000162819	BROX	9.61923	0.640637
8059648	NA	NA	7.54649	0.640512
8158627	ENSG00000107130	NCS1	6.67185	0.640394
7926836	ENSG00000099246	RAB18	9.85968	0.64039
7900119	ENSG00000054118	THRAP3	8.90619	0.640225
7939087	ENSG00000152219	C11orf46	8.30567	0.640069
8041781	ENSG00000116016	EPAS1	7.10763	0.640032
7974851	ENSG00000100644	HIF1A	11.8424	0.640014
8089999	ENSG00000114030	KPNA1	8.56702	0.639842
8039947	NA	NA	9.57439	0.639327
7931187	ENSG00000154473	BUB3	8.99805	0.639126
8133049	ENSG00000196247	ZNF107	8.45201	0.638822
8164155	ENSG00000119414	PPP6C	11.379	0.638782
8145293	ENSG00000042980	ADAM28	8.99786	0.638759
8022356	ENSG00000134278	SPIRE1	6.78513	0.638639
8056220	NA	NA	9.62043	0.638463
7918911	NA	NA	8.02309	0.638259
7944285	ENSG00000095139	ARCN1	9.42941	0.63818
7926385	ENSG00000136738	STAM	9.73015	0.637873
8150906	ENSG00000104331	IMPAD1	8.88732	0.637838
8157933	ENSG00000169155	ZBTB43	7.74137	0.637791
7910680	ENSG00000077585	GPR137B	8.47762	0.637487
8092035	ENSG00000173889	PHC3	11.4289	0.637303
8044263	ENSG00000153201	RANBP2	9.55692	0.637288
8077786	ENSG00000134070	IRAK2	7.69905	0.637136
7976160	ENSG00000042088	TDP1	8.78229	0.637112
8148333	ENSG00000132294	EFR3A	9.67271	0.637092
8112857	ENSG00000177034	MTX3	7.962	0.637047
8156060	ENSG00000106829	TLE4	9.56347	0.636919
8174253	ENSG00000123562	MORF4L2	8.53811	0.636908
8067011	ENSG00000101126	ADNP	9.58837	0.636864
7894072	NA	NA	9.37597	0.636859
8031792	ENSG00000121417	ZNF211	8.12718	0.636597
8043324	NA	NA	10.6425	0.636488
8053622	NA	NA	10.6425	0.636488
8134631	ENSG00000197343	ZNF655	8.69173	0.6364
7971967	ENSG00000083520	DIS3	8.92281	0.636369
7923406	ENSG00000143851	PTPN7	7.78032	0.635735
8010949	ENSG00000167699	GLOD4	7.69914	0.635163
7930422	ENSG00000108055	SMC3	9.21358	0.634858
7959282	ENSG00000170633	RNF34	8.4164	0.634714
7892848	NA	NA	10.1576	0.634596
8014574	ENSG00000141141	DDX52	8.8899	0.634565
8077815	NA	NA	7.86311	0.634281
8147864	ENSG00000104412	TTC35	7.69123	0.634263
8090737	ENSG00000113971	NPHP3	7.65237	0.634156
7947652	ENSG00000110497	AMBRA1	8.46315	0.634152
7892863	NA	NA	7.41995	0.634045
8101757	ENSG00000185477	GPRIN3	9.17839	0.634014
7914334	ENSG00000060688	SNRNP40	8.33523	0.633986
7892974	NA	NA	6.72856	0.63392
8121884	NA	NA	6.9888	0.633892
7893366	NA	NA	6.92849	0.633833
8147221	ENSG00000164823	OSGIN2	7.99647	0.633767
8180377	NA	NA	7.86782	0.633726
7939676	ENSG00000175224	ATG13	9.6711	0.633619
8180318	NA	NA	9.61178	0.633287
8008819	ENSG00000175155	YPEL2	9.05193	0.633228
8152133	ENSG00000048392	RRM2B	7.64484	0.632692
8103025	ENSG00000151612	ZNF827	8.63211	0.632636
7956795	ENSG00000183735	TBK1	8.1359	0.632418
8087308	ENSG00000172046	USP19	8.38381	0.632288
8126860	ENSG00000146085	MUT	7.74812	0.632217
7995552	ENSG00000083799	CYLD	10.646	0.631856
8062576	ENSG00000101452	DHX35	7.94954	0.631738
8030978	NA	NA	8.22591	0.631381
7894294	NA	NA	12.0224	0.631022
8106280	ENSG00000113161	HMGCR	8.07377	0.630851
8065832	ENSG00000100991	TRPC4AP	9.63809	0.630751
8035694	ENSG00000105717	PBX4	8.12941	0.630657
7896059	NA	NA	8.77072	0.630617
7958439	ENSG00000135093	USP30	9.27599	0.630434
7903119	ENSG00000117528	ABCD3	7.64373	0.630288
8180317	NA	NA	9.52958	0.630231
8097679	ENSG00000164167	LSM6	7.92912	0.630168
8107321	ENSG00000224032	EPB41L4A-AS1	8.78218	0.630093
8094599	ENSG00000109787	KLF3	11.3204	0.629999
7902166	ENSG00000198160	MIER1	9.33912	0.629776
7899087	ENSG00000175087	PDIK1L	6.72618	0.629549
7988963	ENSG00000128989	ARPP19	9.26536	0.62953
8097570	ENSG00000170185	USP38	9.83132	0.629358
8050255	ENSG00000115761	NOL10	8.95529	0.629321
8166382	ENSG00000012174	MBTPS2	7.57944	0.629065
7925201	ENSG00000054267	ARID4B	9.01362	0.629006
7972888	NA	NA	8.43431	0.628947
8033780	ENSG00000130818	ZNF426	8.35626	0.628826
7894901	NA	NA	8.11899	0.628516
7896010	NA	NA	8.11899	0.628516
8031821	ENSG00000083828	ZNF586	8.86999	0.628392
8003758	ENSG00000007168	PAFAH1B1	8.8452	0.628234
8000284	ENSG00000103365	GGA2	9.88591	0.628212
8156228	ENSG00000135047	CTSL1	7.99907	0.628117
8031744	ENSG00000186272	ZNF17	6.71462	0.62804
7979565	ENSG00000140006	WDR89	7.96013	0.627876
7996805	ENSG00000201164	U4	6.64951	0.627708
8085628	ENSG00000206560	ANKRD28	8.66351	0.627407
8020086	ENSG00000207092	Y_RNA	7.4391	0.627221
8180316	NA	NA	9.61049	0.62705
8085665	ENSG00000131378	RFTN1	8.80728	0.627038
7894657	NA	NA	9.0385	0.626945
8083630	ENSG00000168827	GFM1	7.76113	0.626877
8123080	ENSG00000164674	SYTL3	7.83609	0.626867
8163999	ENSG00000186130	ZBTB6	6.47246	0.626763
8107673	ENSG00000155324	GRAMD3	7.36783	0.626566
7981943	ENSG00000209418	SNORD64	7.88554	0.626474
8116807	ENSG00000168566	SNRNP48	8.26265	0.626415
7976621	ENSG00000100749	VRK1	8.21477	0.625982
7959052	ENSG00000111445	RFC5	7.48539	0.625957
7894972	NA	NA	7.05428	0.62591
7894042	NA	NA	8.9078	0.625659
7895695	NA	NA	8.02474	0.625631
8098084	ENSG00000171503	ETFDH	7.09129	0.625562
8106429	ENSG00000164252	AGGF1	7.9512	0.625544
8128260	ENSG00000135341	MAP3K7	9.17499	0.62554
8106534	ENSG00000164329	PAPD4	9.83654	0.62549
8180319	NA	NA	9.53172	0.625366
8031815	ENSG00000152443	ZNF776	8.13458	0.625218
8051746	ENSG00000138050	THUMPD2	8.48751	0.625174
7923489	ENSG00000117153	KLHL12	8.04519	0.625144
7893235	NA	NA	9.32136	0.624931
8151066	ENSG00000104442	ARMC1	7.3838	0.624443
8107348	ENSG00000212370	U6	6.57963	0.624378
8029399	ENSG00000167380	ZNF226	6.57201	0.624357
7975760	ENSG00000119718	EIF2B2	7.92504	0.624289
7968274	ENSG00000152520	PAN3	10.0494	0.624275
8154151	ENSG00000205808	PPAPDC2	7.14296	0.624196
7907861	ENSG00000143324	XPR1	8.63615	0.624157
7977736	ENSG00000129472	RAB2B	8.80011	0.624081
8041826	ENSG00000068724	TTC7A	8.7622	0.623982
7902891	ENSG00000162664	ZNF326	9.03887	0.623755
8136401	ENSG00000155561	NUP205	8.28215	0.623702
7995994	ENSG00000159579	RSPRY1	7.70038	0.623403
7933982	ENSG00000108187	PBLD	6.31872	0.623319
8112622	ENSG00000164347	GFM2	7.42008	0.623158
7963923	ENSG00000205323	SARNP	8.04263	0.623104
8028674	ENSG00000196235	SUPT5H	8.8955	0.622979
7893025	NA	NA	7.96048	0.622917
8156935	ENSG00000136870	ZNF189	7.55072	0.622801
8130567	ENSG00000120438	TCP1	10.3978	0.622715
7950990	ENSG00000180773	SLC36A4	7.90422	0.622699
8178059	NA	NA	9.985	0.622697
7898227	ENSG00000116786	PLEKHM2	9.65321	0.622637
8060772	ENSG00000101290	CDS2	10.308	0.622459
8128767	ENSG00000112365	ZBTB24	8.23071	0.622351
8025998	ENSG00000196646	ZNF136	8.85665	0.622275
8121588	ENSG00000111817	DSE	8.62693	0.622216
7905116	ENSG00000023902	PLEKHO1	8.9693	0.622211
8105463	ENSG00000062194	GPBP1	10.1102	0.621972
8059279	ENSG00000116106	EPHA4	8.63264	0.62188
7986092	ENSG00000140564	FURIN	8.95366	0.621867
8016088	ENSG00000180329	CCDC43	7.97056	0.621772
7894350	NA	NA	7.92447	0.621568
7972190	ENSG00000139746	RBM26	9.76283	0.621465
8079021	ENSG00000168036	CTNNB1	11.4011	0.621218
7894607	NA	NA	7.99193	0.621054
8158725	ENSG00000097007	ABL1	8.36542	0.620876
7938231	ENSG00000166387	PPFIBP2	7.93161	0.620824
8139712	NA	NA	8.98706	0.620817
8130038	ENSG00000146414	SHPRH	8.1325	0.620805
7925342	ENSG00000086619	ERO1LB	7.52648	0.620761
8087748	ENSG00000145041	VPRBP	8.71223	0.620749
8157283	ENSG00000136875	PRPF4	8.40066	0.620664
7913883	ENSG00000158006	PAFAH2	7.52172	0.62066
8166398	ENSG00000230797	YY2	7.38913	0.620355
7959563	ENSG00000130921	C12orf65	7.43717	0.620096
8020903	ENSG00000141429	GALNT1	8.63316	0.62008
7933237	ENSG00000172671	ZFAND4	7.98256	0.620031
7894693	NA	NA	9.14587	0.6198
8019885	ENSG00000101596	SMCHD1	10.5602	0.619797
8009366	ENSG00000130935	NOL11	8.2677	0.619773
8089926	NA	NA	7.0737	0.619683
7926207	ENSG00000151465	CDC123	9.40666	0.619542
8149399	ENSG00000154359	LONRF1	7.42213	0.619434
7932554	ENSG00000107863	ARHGAP21	8.32297	0.619344
8135585	NA	NA	7.51042	0.619201
8103079	ENSG00000164169	PRMT10	8.48826	0.619031
8130499	ENSG00000146425	DYNLT1	8.80056	0.61903
7913252	ENSG00000117242	PINK1-AS	8.54422	0.618998
8021924	ENSG00000079134	THOC1	8.96059	0.618787
8084878	ENSG00000207370	Y_RNA	8.92585	0.618772
8009761	ENSG00000125450	NUP85	8.20812	0.618628
7895798	NA	NA	6.87039	0.618553
8066136	ENSG00000080839	RBL1	7.76635	0.618302
8106931	ENSG00000133302	ANKRD32	6.97646	0.618082
8038962	NA	NA	7.51791	0.617778
8003583	ENSG00000079616	KIF22	8.73189	0.617738
8142019	ENSG00000164815	ORC5	7.66048	0.617733
8127698	ENSG00000146247	PHIP	9.46426	0.617661
7977584	ENSG00000165782	TMEM55B	8.40589	0.617575
7994620	ENSG00000079616	KIF22	8.72125	0.617486
7944195	ENSG00000110344	UBE4A	10.1174	0.617469
8079563	ENSG00000132153	DHX30	8.85854	0.61733
8113591	ENSG00000164219	PGGT1B	8.80419	0.617305
7895728	NA	NA	7.38728	0.617104
8046861	ENSG00000138448	ITGAV	7.42187	0.617087
7895619	NA	NA	9.19588	0.617013
8032839	ENSG00000167680	SEMA6B	7.45604	0.617011
8134460	NA	NA	7.17827	0.616843
7991120	ENSG00000189136	UBE2Q2P1	7.81412	0.616649
8070655	ENSG00000160201	U2AF1	10.8635	0.616627
7932616	ENSG00000136754	ABI1	9.4184	0.616481
7894801	NA	NA	8.37313	0.616206
8093961	ENSG00000170871	KIAA0232	7.68754	0.615585
8037315	ENSG00000176531	PHLDB3	7.71343	0.615424
8074003	ENSG00000170638	TRABD	9.0792	0.615384
8023220	ENSG00000101665	SMAD7	8.66564	0.615324
7894203	NA	NA	9.55745	0.615191
8116740	ENSG00000124782	RREB1	8.47056	0.61514
8150797	ENSG00000047249	ATP6V1H	8.19278	0.614826
7934050	ENSG00000122912	SLC25A16	7.99715	0.614797
7969881	ENSG00000134900	TPP2	10.1547	0.61478
8053909	ENSG00000144028	SNRNP200	9.77029	0.6147
8101844	ENSG00000197894	ADH5	7.55802	0.614679
8105321	NA	NA	7.04442	0.614528
7975687	ENSG00000205659	LIN52	8.21134	0.614311
8155203	ENSG00000122705	CLTA	8.63945	0.614282
7917676	ENSG00000174842	GLMN	7.0614	0.614228
8142730	ENSG00000048405	ZNF800	9.91479	0.614162
7893376	NA	NA	6.64182	0.614078
7894625	NA	NA	6.68639	0.613892
7894969	NA	NA	8.07337	0.613891
7895176	NA	NA	6.86954	0.613817
8162631	ENSG00000081386	ZNF510	7.37454	0.613776
8010832	ENSG00000141560	FN3KRP	7.58049	0.613741
8164729	ENSG00000125482	TTF1	7.01432	0.613663
7934513	ENSG00000185009	AP3M1	8.97602	0.613648
7917996	ENSG00000122477	LRRC39	6.55731	0.613365
8124262	ENSG00000111802	TDP2	9.52085	0.61333
7893014	NA	NA	7.37286	0.613267
7892933	NA	NA	8.2287	0.612471
7895540	NA	NA	8.2287	0.612471
7951093	ENSG00000077458	FAM76B	8.36952	0.612369
8180328	NA	NA	8.93237	0.612133
8090772	ENSG00000163781	TOPBP1	9.51807	0.6118
8026170	ENSG00000104957	CCDC130	8.63119	0.61177
8006336	ENSG00000185158	LRRC37B	9.80509	0.61163
7916493	ENSG00000162407	PPAP2B	7.53328	0.611495
8013812	ENSG00000109118	PHF12	9.92608	0.611382
7975661	ENSG00000119723	COQ6	7.14112	0.611169
7897824	ENSG00000116688	MFN2	8.86597	0.61104
7911539	ENSG00000221978	CCNL2	9.02511	0.610678
7959314	ENSG00000139718	SETD1B	9.1924	0.610668
8126674	ENSG00000146221	TCTE1	7.0368	0.610656
8100298	ENSG00000145247	OCIAD2	8.53844	0.610581
8013035	ENSG00000197566	ZNF624	7.20253	0.610552
7926189	ENSG00000065665	SEC61A2	8.36061	0.610349
8098121	ENSG00000109756	RAPGEF2	8.43292	0.610309
8080714	ENSG00000136068	FLNB	9.12986	0.610075
8112881	ENSG00000239159	snoU13	7.04551	0.609924
8055249	ENSG00000152102	FAM168B	8.68988	0.609895
8045619	ENSG00000135999	EPC2	9.99005	0.609799
8095159	NA	NA	7.29153	0.609786
8143365	NA	NA	6.5745	0.609536
8180326	NA	NA	8.95091	0.609306
7958147	ENSG00000139372	TDG	6.87501	0.609107
8112220	ENSG00000113448	PDE4D	7.96276	0.608791
8052143	ENSG00000119737	GPR75	7.85618	0.608601
8100382	ENSG00000109220	CHIC2	10.7742	0.608583
8025132	ENSG00000130544	ZNF557	7.4529	0.608567
8096777	NA	NA	8.21015	0.608455
8032347	ENSG00000079313	REXO1	8.19309	0.608446
8172504	ENSG00000068400	GRIPAP1	7.4573	0.608082
7967175	ENSG00000089094	KDM2B	7.61359	0.607878
8163525	ENSG00000148229	POLE3	8.65949	0.60786
8180306	NA	NA	9.95014	0.607852
8180379	NA	NA	7.60572	0.607571
8152988	ENSG00000155926	SLA	8.88426	0.607548
7894439	NA	NA	11.5671	0.60741
7990487	ENSG00000169375	SIN3A	9.85816	0.607266
8066905	ENSG00000124201	ZNFX1	9.68865	0.607258
7974621	ENSG00000032219	ARID4A	8.85512	0.607192
8065032	ENSG00000089048	ESF1	7.10928	0.607137
8120102	ENSG00000198087	CD2AP	9.40855	0.606945
7972180	ENSG00000152193	RNF219	6.86249	0.60691
7892744	NA	NA	8.61261	0.606384
7968516	ENSG00000083642	PDS5B	8.99849	0.606249
8078272	ENSG00000174738	NR1D2	9.33682	0.606208
8063283	ENSG00000124207	CSE1L	8.95148	0.606096
8060745	ENSG00000088826	SMOX	7.63934	0.606072
7982597	ENSG00000137801	THBS1	11.2476	0.605859
8031762	ENSG00000121406	ZNF549	7.34114	0.605577
8011713	ENSG00000161921	CXCL16	9.08847	0.605427
8112803	ENSG00000145685	LHFPL2	7.73598	0.605403
8006850	ENSG00000167258	CDK12	10.1512	0.604998
7910752	ENSG00000116984	MTR	8.16838	0.604997
7893921	NA	NA	8.35598	0.60478
7980463	ENSG00000100603	SNW1	8.91111	0.60477
7951036	NA	NA	10.0027	0.604618
8123062	ENSG00000146433	TMEM181	9.00921	0.60446
8142899	ENSG00000091732	ZC3HC1	6.89909	0.604254
8073345	ENSG00000100393	EP300	9.79194	0.603881
8079869	ENSG00000003756	RBM5	10.4692	0.603453
7925703	ENSG00000235818	VN1R17P	6.02303	0.603435
8159945	ENSG00000147853	AK3	8.81241	0.603367
8158022	ENSG00000196152	ZNF79	7.33451	0.603363
8058118	ENSG00000155729	KCTD18	7.72701	0.603318
8128429	ENSG00000112237	CCNC	9.19765	0.603207
8095185	ENSG00000202358	U6	6.77289	0.603205
8072645	ENSG00000100281	HMGXB4	8.72656	0.602963
7923798	ENSG00000069275	NUCKS1	9.41066	0.602656
7894950	NA	NA	9.8934	0.602496
8041122	ENSG00000213639	PPP1CB	10.3407	0.602434
8078818	ENSG00000157036	EXOG	7.10794	0.602323
7893273	NA	NA	7.86033	0.602264
8056426	ENSG00000123607	TTC21B	7.99891	0.602106
8132725	ENSG00000183696	UPP1	7.9901	0.602006
8081786	ENSG00000151576	QTRTD1	7.80529	0.601665
7896330	NA	NA	8.06926	0.601571
7974576	ENSG00000139977	NAA30	8.06878	0.601412
7981217	ENSG00000066739	ATG2B	8.76009	0.601369
8063620	ENSG00000124164	VAPB	8.29386	0.601143
8068551	ENSG00000157540	DYRK1A	10.3434	0.601121
8098103	ENSG00000052795	FNIP2	8.08816	0.600723
7971550	ENSG00000136146	MED4	8.38472	0.60069
7993148	ENSG00000140650	PMM2	7.75455	0.60067
8108510	NA	NA	9.19084	0.600369
7961208	ENSG00000111196	MAGOHB	8.21553	0.600269
7965064	ENSG00000091039	OSBPL8	10.3203	0.600236
8119196	NA	NA	6.55744	0.600137
8167334	ENSG00000015285	WAS	8.99837	-0.600041
8176255	ENSG00000185973	TMLHE	7.89056	-0.600328
8030671	ENSG00000142539	SPIB	7.34871	-0.600458
7928218	ENSG00000107736	CDH23	6.64905	-0.600528
8047127	ENSG00000128641	MYO1B	6.18108	-0.600585
7906622	ENSG00000122224	LY9	9.26364	-0.60089
7916403	ENSG00000157216	SSBP3	10.0191	-0.601127
7981742	ENSG00000211978	IGHV5-78	7.80144	-0.601408
7964271	ENSG00000198056	PRIM1	7.32833	-0.601511
8133114	ENSG00000196715	VKORC1L1	7.13164	-0.601739
8116722	NA	NA	6.22501	-0.601773
8141688	ENSG00000106397	PLOD3	7.71923	-0.602272
7921121	ENSG00000143314	MRPL24	6.77051	-0.602325
8030113	ENSG00000183207	RUVBL2	6.99363	-0.60251
8087731	ENSG00000088543	C3orf18	6.43017	-0.602523
8037023	ENSG00000077348	EXOSC5	7.68361	-0.602756
8004331	NA	NA	7.39169	-0.603023
7982829	ENSG00000166145	SPINT1	6.60266	-0.603101
7905909	ENSG00000243364	EFNA4	6.48182	-0.603113
8120215	ENSG00000170915	PAQR8	7.0296	-0.603162
8138489	ENSG00000164649	CDCA7L	8.32475	-0.603254
7980535	NA	NA	8.00382	-0.603335
7921275	ENSG00000160856	FCRL3	8.1702	-0.604032
8113504	NA	NA	8.31189	-0.604034
7894479	NA	NA	10.1965	-0.60421
8075828	ENSG00000100360	IFT27	6.58167	-0.604368
7958884	ENSG00000089127	OAS1	8.01925	-0.604943
8062890	ENSG00000101104	PABPC1L	7.3929	-0.60508
8126531	ENSG00000146215	CRIP3	7.10664	-0.605111
8013399	ENSG00000083290	ULK2	7.65334	-0.605677
7924119	ENSG00000143493	INTS7	7.06845	-0.60614
7907657	ENSG00000116191	RALGPS2	9.00494	-0.60614
8148841	ENSG00000185803	SLC52A2	7.21155	-0.606145
7960117	ENSG00000176894	PXMP2	7.40874	-0.606316
8032290	ENSG00000071564	TCF3	7.86595	-0.606534
8137208	ENSG00000171130	ATP6V0E2	7.97203	-0.606576
7959164	ENSG00000088986	DYNLL1	6.99806	-0.60678
8164496	ENSG00000171097	CCBL1	6.50488	-0.60681
8038556	ENSG00000131400	NAPSA	6.2082	-0.60694
8040473	ENSG00000143878	RHOB	7.90788	-0.607362
7977445	NA	NA	6.41339	-0.607683
7966356	ENSG00000122986	HVCN1	8.2022	-0.6077
7934114	ENSG00000156521	TYSND1	7.03822	-0.607948
7900555	ENSG00000186409	CCDC30	6.19845	-0.607953
7944401	ENSG00000256269	HMBS	6.9958	-0.608072
8069178	ENSG00000197381	ADARB1	7.79904	-0.609025
8027837	ENSG00000012124	CD22	9.48007	-0.609158
7977868	ENSG00000100802	C14orf93	6.89679	-0.609297
8163775	ENSG00000106780	MEGF9	9.08043	-0.609313
7971922	ENSG00000184226	PCDH9	6.2495	-0.609855
7942465	ENSG00000175581	MRPL48	7.57759	-0.610076
8092596	ENSG00000058866	DGKG	6.69713	-0.610141
7905664	ENSG00000143554	SLC27A3	6.82691	-0.610219
8114618	ENSG00000131495	NDUFA2	8.72282	-0.610661
7939298	ENSG00000121691	CAT	8.78446	-0.610726
8026163	ENSG00000160888	IER2	9.41073	-0.610773
7903980	ENSG00000143110	C1orf162	10.2376	-0.610803
8036938	ENSG00000123815	ADCK4	6.979	-0.610955
7930106	ENSG00000138111	TMEM180	7.46721	-0.611068
7956166	ENSG00000139641	ESYT1	9.13734	-0.611446
8086317	ENSG00000114745	GORASP1	6.82079	-0.612185
8105481	ENSG00000175857	GAPT	8.58247	-0.612425
8011747	ENSG00000108528	SLC25A11	8.49246	-0.612447
7950142	ENSG00000162129	CLPB	7.80652	-0.612679
8178727	ENSG00000213676	ATF6B	9.30454	-0.612791
7918857	ENSG00000134198	TSPAN2	7.18754	-0.612947
8117435	ENSG00000186470	BTN3A2	7.83818	-0.613188
8015575	ENSG00000167925	GHDC	6.62006	-0.613314
8024120	ENSG00000064687	ABCA7	7.79452	-0.613655
7908940	ENSG00000058668	ATP2B4	8.39619	-0.614143
7941302	ENSG00000173465	SSSCA1	8.53932	-0.614473
8103508	ENSG00000145416	2001-03-01	7.72126	-0.614816
7997179	ENSG00000102967	DHODH	6.61356	-0.615201
8125295	ENSG00000213676	ATF6B	9.42224	-0.615425
8076547	ENSG00000100271	TTLL1	7.38205	-0.615593
7948995	ENSG00000184743	ATL3	7.63887	-0.616389
7989975	ENSG00000128973	CLN6	7.94908	-0.616923
8135734	ENSG00000106034	C7orf58	6.39141	-0.617232
8158269	ENSG00000136811	ODF2	7.92426	-0.617346
7989968	ENSG00000129007	CALML4	6.74772	-0.617475
7949836	ENSG00000167797	CDK2AP2	7.17745	-0.617704
8117476	ENSG00000111801	BTN3A3	8.63625	-0.617731
7959025	ENSG00000135119	RNFT2	6.81449	-0.618029
8036473	ENSG00000167641	PPP1R14A	6.54823	-0.618543
7925996	ENSG00000134452	FBXO18	7.88277	-0.61856
8125671	ENSG00000227057	WDR46	7.05732	-0.618698
8178939	ENSG00000227057	WDR46	7.05732	-0.618698
8064833	ENSG00000089063	TMEM230	9.51648	-0.619157
8145175	ENSG00000120913	PDLIM2	7.54466	-0.619447
8065444	ENSG00000154930	ACSS1	7.72278	-0.619509
8163839	ENSG00000106804	C5	6.09192	-0.620047
8121429	ENSG00000112367	FIG4	7.84925	-0.620493
8059731	ENSG00000156973	PDE6D	8.14258	-0.620503
8086953	ENSG00000164054	SHISA5	10.4064	-0.620825
8028112	ENSG00000126243	LRFN3	6.44748	-0.621254
8110966	ENSG00000150756	FAM173B	6.0329	-0.621499
8026787	ENSG00000167483	FAM129C	8.43462	-0.621663
8143028	ENSG00000106554	CHCHD3	8.15049	-0.622027
7995492	ENSG00000121281	ADCY7	8.87694	-0.622055
8073470	ENSG00000184208	C22orf46	6.37013	-0.622709
8026954	ENSG00000105647	PIK3R2	7.2844	-0.622766
8143850	ENSG00000164885	CDK5	7.24978	-0.622918
7949482	ENSG00000172922	RNASEH2C	7.83753	-0.623083
8014723	ENSG00000141720	PIP4K2B	8.09655	-0.623522
8011415	ENSG00000083454	P2RX5	8.93136	-0.62362
8163916	ENSG00000175764	TTLL11	6.67847	-0.623709
7974689	ENSG00000165617	DACT1	7.00144	-0.623759
8115234	ENSG00000197043	ANXA6	10.8061	-0.624372
8048595	ENSG00000144591	GMPPA	7.43594	-0.624694
7956613	ENSG00000135452	TSPAN31	8.2786	-0.624703
7996064	ENSG00000159618	GPR114	7.4817	-0.625047
8167912	ENSG00000102349	KLF8	6.3714	-0.625068
8124280	ENSG00000111913	FAM65B	9.83494	-0.625362
8013788	ENSG00000132589	FLOT2	8.9321	-0.625454
8009476	ENSG00000108984	MAP2K6	7.45792	-0.625495
8131631	ENSG00000048052	HDAC9	6.93924	-0.625647
7994603	ENSG00000197471	SPN	8.07964	-0.626011
8116177	ENSG00000175309	AGXT2L2	8.1214	-0.626012
8052882	ENSG00000075340	ADD2	6.70397	-0.626144
7927186	ENSG00000107551	RASSF4	7.15231	-0.6264
8117219	ENSG00000112304	ACOT13	7.20327	-0.627378
8173444	ENSG00000147168	IL2RG	11.1809	-0.627408
7937217	ENSG00000127884	ECHS1	7.43294	-0.627582
7961983	ENSG00000064115	TM7SF3	8.16019	-0.627773
7942453	ENSG00000021300	PLEKHB1	7.19122	-0.627856
7964499	ENSG00000135439	AGAP2	7.36384	-0.628042
7896703	NA	NA	10.7759	-0.628063
7896687	NA	NA	11.607	-0.628136
8056376	ENSG00000153253	SCN3A	6.29898	-0.628165
8177222	ENSG00000185275	CD24P4	6.63003	-0.628208
8028286	ENSG00000105738	SIPA1L3	8.6061	-0.628434
8136095	ENSG00000158467	AHCYL2	7.66327	-0.628531
8067802	ENSG00000171700	RGS19	8.12568	-0.628544
8019507	ENSG00000178927	C17orf62	7.97318	-0.628617
8136248	ENSG00000106484	MEST	7.20665	-0.628908
7922219	ENSG00000188404	SELL	11.4582	-0.629092
8165974	ENSG00000073464	CLCN4	6.16162	-0.629228
7919780	ENSG00000143457	GOLPH3L	7.00268	-0.629265
8060796	ENSG00000171984	C20orf196	7.14144	-0.629403
7963646	ENSG00000094914	AAAS	7.87802	-0.629819
8130528	ENSG00000130363	RSPH3	6.46862	-0.630071
8048381	ENSG00000163482	STK36	6.53639	-0.630097
8069744	ENSG00000156253	RWDD2B	7.2233	-0.630166
8051066	ENSG00000115204	MPV17	10.0033	-0.630188
8038029	ENSG00000105483	CARD8	8.44132	-0.630494
8005959	ENSG00000160602	NEK8	6.72949	-0.630921
8066091	ENSG00000149639	SOGA1	6.39986	-0.630937
8030641	ENSG00000062822	POLD1	6.83081	-0.630995
8050875	ENSG00000143970	ASXL2	8.28468	-0.631208
7951596	ENSG00000110777	POU2AF1	7.43686	-0.631732
7952022	ENSG00000160593	AMICA1	9.10283	-0.631742
8013660	ENSG00000109107	ALDOC	7.56173	-0.63175
7942932	ENSG00000149196	C11orf73	7.09485	-0.632439
7984203	ENSG00000180357	ZNF609	8.75101	-0.633247
8052940	ENSG00000124374	PAIP2B	6.5492	-0.633475
8017597	NA	NA	6.21674	-0.633555
7920912	ENSG00000160803	UBQLN4	7.35237	-0.633825
8138689	ENSG00000005020	SKAP2	8.41634	-0.63453
7928300	ENSG00000166295	ANAPC16	8.3697	-0.634533
8087254	ENSG00000178035	IMPDH2	8.25369	-0.634728
8145227	ENSG00000008853	RHOBTB2	7.05766	-0.634842
7907079	ENSG00000198771	RCSD1	8.77805	-0.634878
7899289	ENSG00000142784	WDTC1	8.14606	-0.635174
8157233	ENSG00000119471	HSDL2	7.06472	-0.635185
7984174	ENSG00000157734	SNX22	7.11337	-0.635194
8073081	ENSG00000128394	APOBEC3F	7.87734	-0.635492
8038861	ENSG00000105492	SIGLEC6	6.7987	-0.635707
8065084	NA	NA	6.42207	-0.636195
8032455	ENSG00000104886	PLEKHJ1	7.75579	-0.636341
8089034	NA	NA	6.86967	-0.636606
8082003	ENSG00000145088	EAF2	8.10455	-0.637784
7909188	ENSG00000143466	IKBKE	8.0726	-0.637842
7947947	ENSG00000165923	AGBL2	6.22724	-0.637942
8023855	ENSG00000166347	CYB5A	8.13586	-0.637969
7976216	ENSG00000133943	C14orf159	7.60676	-0.638009
8000411	ENSG00000259940	CTD-3203P2.1	6.62802	-0.638323
8125687	ENSG00000237441	RGL2	7.92305	-0.638374
7949577	ENSG00000174851	YIF1A	7.71411	-0.638498
8004266	ENSG00000174327	SLC16A13	6.56535	-0.639284
7945521	ENSG00000177225	PDDC1	7.30631	-0.639417
7950307	ENSG00000175567	UCP2	10.5306	-0.639634
7935572	ENSG00000119943	PYROXD2	6.64891	-0.639947
8137352	ENSG00000164889	SLC4A2	7.1723	-0.640313
8092418	ENSG00000114770	ABCC5	6.91919	-0.640371
8052399	ENSG00000119866	BCL11A	7.7257	-0.640816
7909946	ENSG00000197520	FAM177B	6.01074	-0.640851
7954559	ENSG00000110841	PPFIBP1	6.3516	-0.640996
7941104	ENSG00000213465	ARL2	7.68735	-0.64178
7907297	ENSG00000076258	FMO4	6.42455	-0.642187
8021365	NA	NA	8.20209	-0.642404
8058837	ENSG00000115425	PECR	6.86823	-0.642449
8010787	ENSG00000169660	HEXDC	6.91729	-0.642587
8178955	ENSG00000237441	RGL2	8.00347	-0.642812
8180144	ENSG00000237441	RGL2	8.00347	-0.642812
7909350	ENSG00000117322	CR2	6.93338	-0.643763
8145470	ENSG00000092964	DPYSL2	8.21937	-0.643815
7963698	ENSG00000170653	ATF7	8.05558	-0.64401
8049582	ENSG00000132330	SCLY	7.38929	-0.644597
8044094	ENSG00000170417	TMEM182	6.19487	-0.645523
8079170	ENSG00000179152	C3orf23	6.76866	-0.646105
8172561	ENSG00000012211	PRICKLE3	6.88452	-0.646291
7977319	ENSG00000166428	PLD4	7.71405	-0.646575
8018694	ENSG00000161542	PRPSAP1	7.20563	-0.64662
8012383	ENSG00000179029	TMEM107	6.61042	-0.646771
7981183	ENSG00000100721	TCL1A	8.40955	-0.6468
7941179	ENSG00000014216	CAPN1	8.19952	-0.64737
7954631	ENSG00000064763	FAR2	7.224	-0.647411
7994487	ENSG00000177455	CD19	7.77613	-0.648136
7921625	ENSG00000162739	SLAMF6	8.64941	-0.648249
7919872	ENSG00000143409	FAM63A	7.21491	-0.648262
8078380	ENSG00000197385	ZNF860	6.48385	-0.648298
8125328	ENSG00000204310	AGPAT1	8.23758	-0.648737
8178762	ENSG00000204310	AGPAT1	8.23758	-0.648737
8179958	ENSG00000204310	AGPAT1	8.23758	-0.648737
7987230	ENSG00000176454	LPCAT4	7.41805	-0.648741
8175102	ENSG00000165675	ENOX2	7.28105	-0.64889
8002303	ENSG00000181019	NQO1	6.20912	-0.648905
7955441	ENSG00000185432	METTL7A	7.10864	-0.649073
7986160	ENSG00000140553	UNC45A	7.19281	-0.649087
7953351	ENSG00000010292	NCAPD2	8.34869	-0.649512
7941865	ENSG00000172613	RAD9A	7.57799	-0.649774
8114861	ENSG00000133706	LARS	7.90912	-0.649976
7979963	ENSG00000205683	DPF3	6.29211	-0.650481
8028930	ENSG00000167578	RAB4B	7.7812	-0.650716
7905754	ENSG00000143515	ATP8B2	8.50675	-0.650781
7953100	ENSG00000004478	FKBP4	7.8259	-0.650827
8135080	ENSG00000106367	AP1S1	6.66116	-0.651688
7935270	ENSG00000095585	BLNK	7.70001	-0.651772
7952484	ENSG00000150433	TMEM218	7.55089	-0.651956
8023165	ENSG00000167220	HDHD2	8.08633	-0.652401
8028004	ENSG00000188223	LIN37	7.78972	-0.652457
7896690	NA	NA	7.64845	-0.65273
7921298	ENSG00000132704	FCRL2	7.19299	-0.653046
7953333	ENSG00000139193	CD27	9.8637	-0.653266
7896707	NA	NA	7.56151	-0.653594
8085984	ENSG00000144645	OSBPL10	8.36188	-0.653598
8048175	ENSG00000138375	SMARCAL1	7.33211	-0.653713
8140386	ENSG00000127952	STYXL1	6.98503	-0.6539
8145603	ENSG00000168081	PNOC	7.34842	-0.653957
7941087	ENSG00000068971	PPP2R5B	7.2733	-0.656286
8075785	ENSG00000100350	FOXRED2	6.32647	-0.657038
7921237	ENSG00000143297	FCRL5	7.22012	-0.657529
7992639	ENSG00000162065	TBC1D24	6.50254	-0.657665
8037537	ENSG00000104884	ERCC2	7.20591	-0.658777
7976523	ENSG00000187621	TCL6	6.27497	-0.659576
7911718	NA	NA	6.64877	-0.659912
7953483	ENSG00000111667	USP5	7.37625	-0.660642
8067094	ENSG00000020256	ZFP64	6.76527	-0.661385
7963817	ENSG00000170627	GTSF1	6.59542	-0.661588
7963670	ENSG00000139625	MAP3K12	7.0545	-0.661979
7954692	ENSG00000177340	AC024940.1	6.66522	-0.662558
8075910	ENSG00000128340	RAC2	10.8791	-0.662606
8037205	ENSG00000079385	CEACAM1	6.46051	-0.662991
8134965	ENSG00000146828	SLC12A9	7.44615	-0.664028
7924499	ENSG00000187554	TLR5	7.01646	-0.664055
7949746	ENSG00000175482	POLD4	8.50544	-0.664497
8077712	ENSG00000163703	CRELD1	6.61941	-0.66452
8112159	ENSG00000164512	ANKRD55	6.49796	-0.666267
8100798	ENSG00000173597	SULT1B1	7.91435	-0.667419
8118963	ENSG00000112039	FANCE	6.95644	-0.668047
8169624	NA	NA	6.5862	-0.668912
7929634	ENSG00000171307	ZDHHC16	7.66743	-0.66895
7983393	ENSG00000140263	SORD	6.88464	-0.669412
7992795	ENSG00000131652	THOC6	8.50524	-0.669422
7964360	ENSG00000166888	STAT6	9.44869	-0.669946
8042468	ENSG00000196975	ANXA4	7.43812	-0.67017
7977440	NA	NA	7.2831	-0.671359
7909954	ENSG00000154309	DISP1	6.49761	-0.672647
8026051	ENSG00000104889	RNASEH2A	6.94187	-0.673878
7946275	ENSG00000254838	GVINP1	7.95632	-0.673923
8153664	NA	NA	7.32948	-0.673978
8048370	ENSG00000074582	BCS1L	7.01724	-0.674803
7964145	ENSG00000111602	TIMELESS	6.33635	-0.674923
7984517	ENSG00000138604	GLCE	6.62787	-0.67498
8133721	ENSG00000106211	HSPB1	7.85636	-0.675848
8082012	ENSG00000163406	SLC15A2	6.78694	-0.676111
7939620	ENSG00000165905	GYLTL1B	7.25221	-0.676708
8064485	ENSG00000089012	SIRPG	8.70176	-0.677117
8168359	ENSG00000204131	NHSL2	6.84575	-0.677678
7921319	ENSG00000163534	FCRL1	8.76353	-0.67778
8099897	ENSG00000109814	UGDH	7.28346	-0.678156
8142930	ENSG00000106477	CEP41	6.54525	-0.679077
7959777	ENSG00000184992	BRI3BP	7.90708	-0.679306
8037123	ENSG00000028277	POU2F2	7.96514	-0.679706
8035600	ENSG00000064545	TMEM161A	7.15668	-0.679946
8148559	ENSG00000130193	C8orf55	6.92069	-0.680414
8038261	ENSG00000104812	GYS1	7.60194	-0.681254
7979455	ENSG00000139970	RTN1	6.7314	-0.681399
8120967	ENSG00000135318	NT5E	6.69534	-0.681702
7906348	ENSG00000158481	CD1C	7.2805	-0.681809
8019149	ENSG00000157637	SLC38A10	7.86955	-0.683133
7963187	ENSG00000050405	LIMA1	6.57176	-0.684163
8155673	ENSG00000107242	PIP5K1B	7.05269	-0.685021
8026926	ENSG00000099308	MAST3	8.63801	-0.685734
8132592	ENSG00000105953	OGDH	8.49568	-0.686522
7982812	ENSG00000166140	ZFYVE19	6.76912	-0.686696
8008064	ENSG00000108439	PNPO	7.50061	-0.686747
7952185	ENSG00000172269	DPAGT1	7.80468	-0.687129
7976000	ENSG00000063761	ADCK1	6.60443	-0.687252
7967544	ENSG00000073060	SCARB1	6.99113	-0.687417
8160857	ENSG00000147955	SIGMAR1	7.80067	-0.687555
8153609	ENSG00000178685	PARP10	7.20519	-0.687731
8073072	ENSG00000243811	APOBEC3D	8.07158	-0.690014
8074227	ENSG00000069998	CECR5	7.02016	-0.690534
7905631	ENSG00000143624	INTS3	8.59855	-0.690899
8158224	ENSG00000167114	SLC27A4	7.02747	-0.691065
8148917	ENSG00000167700	MFSD3	6.97981	-0.692144
7902282	ENSG00000197568	HHLA3	6.73958	-0.692549
8125775	ENSG00000137288	MNF1	7.76748	-0.692801
7945132	ENSG00000151702	FLI1	8.80463	-0.693372
7993195	ENSG00000179583	CIITA	7.25852	-0.693633
8074934	ENSG00000128218	VPREB3	7.13742	-0.693949
8000413	ENSG00000169189	NSMCE1	8.24064	-0.694323
8077635	ENSG00000114026	OGG1	6.9833	-0.700029
8035958	ENSG00000121289	CEP89	6.68304	-0.701153
8142945	NA	NA	6.30451	-0.701466
8126035	ENSG00000124772	CPNE5	6.17695	-0.703063
7906777	ENSG00000072694	FCGR2B	7.07927	-0.705035
8151942	ENSG00000132541	HRSP12	6.35598	-0.709767
7984475	ENSG00000103647	CORO2B	6.55148	-0.71311
7948565	ENSG00000162144	CYBASC3	8.3457	-0.713274
8119132	ENSG00000146192	FGD2	7.48285	-0.71356
7912659	ENSG00000116771	AGMAT	7.34353	-0.717348
7976554	ENSG00000257275	RP11-164H13.1	6.21816	-0.717394
7900888	ENSG00000117408	IPO13	6.99706	-0.718397
7958931	ENSG00000135144	DTX1	7.51921	-0.718981
8161004	ENSG00000137101	CD72	7.68669	-0.719786
8099912	ENSG00000163683	C4orf34	7.35042	-0.725603
7899990	ENSG00000020129	NCDN	7.50328	-0.727405
8110327	ENSG00000169220	RGS14	7.63527	-0.727607
7992934	ENSG00000213918	DNASE1	6.939	-0.730485
8085233	ENSG00000156990	RPUSD3	7.43514	-0.732431
8089478	ENSG00000174500	GCET2	7.42119	-0.733527
7925773	ENSG00000171163	ZNF692	7.51157	-0.736813
7906786	ENSG00000132185	FCRLA	6.70986	-0.745076

## Sheet: Table 3
Table 3 - Seasonal genes in the BABYDIET dataset
Probeset ID	ENS Gene ID	Gene Symbol	Mean Expression	P value - cosinor
8173941	ENSG00000000003	TSPAN6	6.33239	2.08081e-10
8067017	ENSG00000000419	DPM1	10.1413	5.056e-10
7907183	ENSG00000000460	C1orf112	6.33863	2.03085e-26
7914112	ENSG00000000938	FGR	9.90592	3.93653e-21
8129974	ENSG00000001036	FUCA2	7.13919	7.81685e-09
8119408	ENSG00000001167	NFYA	9.41553	7.53612e-11
7913787	ENSG00000001460	C1orf201	6.27334	2.52029e-12
7898939	ENSG00000001461	NIPAL3	7.94955	8.64017e-12
8079896	ENSG00000001617	SEMA3F	6.56973	2.69346e-11
8134180	ENSG00000001629	ANKIB1	9.50815	1.35165e-06
7960261	ENSG00000002016	RAD52	7.11783	7.057e-18
8099388	ENSG00000002587	HS3ST1	6.7194	2.05321e-07
8137805	ENSG00000002822	MAD1L1	7.83522	1.24349e-11
8006820	ENSG00000002834	LASP1	10.0583	8.17622e-08
7960933	ENSG00000003056	M6PR	9.59063	7.16194e-11
8047403	ENSG00000003400	CASP10	6.99096	4.59902e-27
8041495	ENSG00000003509	C2orf56	7.66564	5.31861e-21
7914617	ENSG00000004455	AK2	7.75412	9.38178e-14
8094240	ENSG00000004468	CD38	9.05531	1.30643e-10
7953100	ENSG00000004478	FKBP4	7.8259	6.64581e-26
8079842	ENSG00000004534	RBM6	7.86278	1.41266e-18
8141094	ENSG00000004799	PDK4	7.46364	1.43617e-09
8135638	ENSG00000004866	ST7	6.56717	2.43028e-09
8016324	ENSG00000004897	CDC27	8.518	2.1123e-09
8165995	ENSG00000004961	HCCS	7.90195	1.11647e-11
8027074	ENSG00000005007	UPF1	8.83751	2.11708e-12
8138689	ENSG00000005020	SKAP2	8.41634	9.34957e-37
7962590	ENSG00000005175	RPAP3	7.43319	3.93224e-21
7993756	ENSG00000005187	ACSM3	6.82189	3.72558e-22
8001552	ENSG00000005194	CIAPIN1	7.62177	1.6244e-14
7999044	ENSG00000005339	CREBBP	10.6808	9.65157e-07
8135277	ENSG00000005483	MLL5	11.2989	4.29534e-19
8133662	ENSG00000005486	RHBDD2	10.3461	1.0996e-22
7972069	ENSG00000005810	MYCBP2	9.71328	2.63733e-14
7972062	ENSG00000005812	FBXL3	9.52458	2.38063e-17
7994826	ENSG00000005844	ITGAL	10.2709	3.26568e-17
8008237	ENSG00000005884	ITGA3	6.5526	1.8222e-11
8006638	ENSG00000005955	GGNBP2	9.49718	4.31173e-10
7999889	ENSG00000006007	GDE1	7.67886	4.33517e-11
8027032	ENSG00000006015	C19orf60	7.96803	2.16026e-09
8016194	ENSG00000006062	MAP3K14	7.8373	3.59841e-11
8006542	ENSG00000006125	AP2B1	9.16399	4.84008e-13
7992789	ENSG00000006327	TNFRSF12A	7.42647	5.74133e-10
8132406	ENSG00000006451	RALA	8.08473	4.71565e-25
8143341	ENSG00000006459	JHDM1D	9.55378	5.91004e-17
7916425	ENSG00000006555	TTC22	6.51023	2.60407e-08
8049847	ENSG00000006607	FARP2	7.12865	3.54297e-07
8138857	ENSG00000006625	GGCT	6.91144	2.96753e-11
8135514	ENSG00000006652	IFRD1	8.75473	9.92657e-25
8133477	ENSG00000006704	GTF2IRD1	6.10292	9.4344e-07
8036720	ENSG00000006712	PAF1	8.18362	1.57795e-22
8139165	ENSG00000006715	VPS41	8.31649	3.53938e-08
8171148	ENSG00000006756	ARSD	6.77008	6.26502e-17
8029076	ENSG00000007129	CEACAM21	6.91741	1.39727e-09
8003758	ENSG00000007168	PAFAH1B1	8.8452	4.07547e-09
8013696	ENSG00000007202	KIAA0100	8.74096	7.25682e-12
8017511	ENSG00000007312	CD79B	8.4502	1.31499e-13
7918569	ENSG00000007341	ST7L	6.87343	2.27108e-10
7992219	ENSG00000007516	BAIAP3	6.43007	2.1617e-07
8117020	ENSG00000007944	MYLIP	10.5583	3.89819e-08
8172317	ENSG00000008056	SYN1	6.48958	9.99058e-16
8116998	ENSG00000008083	JARID2	10.064	9.19668e-27
8166289	ENSG00000008086	CDKL5	7.26017	1.07934e-18
7911600	ENSG00000008130	NADK	7.84186	2.66596e-24
8016745	ENSG00000008294	SPAG9	8.89224	1.09266e-09
8142554	ENSG00000008311	AASS	6.27386	2.11826e-11
8024829	ENSG00000008382	MPND	6.97525	1.25446e-11
7954196	ENSG00000008394	MGST1	6.81338	1.94341e-17
7966052	ENSG00000008405	CRY1	8.31874	7.31769e-19
8037742	ENSG00000008438	PGLYRP1	6.83402	1.23674e-11
7992811	ENSG00000008516	MMP25	7.25123	1.0323e-16
7992828	ENSG00000008517	IL32	9.06281	1.39907e-17
8145227	ENSG00000008853	RHOBTB2	7.05766	5.70576e-19
8051464	ENSG00000008869	HEATR5B	9.14067	3.94848e-13
7918825	ENSG00000009307	CSDE1	12.1402	1.02808e-07
8128894	ENSG00000009413	REV3L	8.39382	9.22833e-10
7899350	ENSG00000009780	FAM76A	8.08902	3.82965e-07
7909455	ENSG00000009790	TRAF3IP3	9.90862	7.16568e-14
7980358	ENSG00000009830	POMT2	7.07511	1.82342e-18
8122348	ENSG00000009844	VTA1	8.53156	9.21976e-07
8123989	ENSG00000010017	RANBP9	10.1303	2.56319e-08
8123985	ENSG00000010017	RANBP9	6.03752	1.42725e-06
7953229	ENSG00000010219	DYRK4	6.57191	5.56508e-12
8087100	ENSG00000010256	UQCRC1	7.39586	3.56016e-12
7953291	ENSG00000010278	CD9	7.86157	6.04047e-07
7953351	ENSG00000010292	NCAPD2	8.34869	4.55908e-24
7960559	ENSG00000010295	IFFO1	6.94042	3.92019e-16
8080306	ENSG00000010318	PHF7	6.9613	5.17022e-10
8038443	ENSG00000010361	FUZ	7.14306	9.12577e-10
7953428	ENSG00000010610	CD4	9.1662	1.81491e-09
8174051	ENSG00000010671	BTK	7.5649	4.11336e-24
7898902	ENSG00000011009	LYPLA2	7.99674	4.18132e-09
7897774	ENSG00000011021	CLCN6	8.44938	1.95557e-07
8079153	ENSG00000011198	ABHD5	9.30737	2.83282e-10
8016789	ENSG00000011258	MBTD1	8.45006	2.62647e-11
8137986	ENSG00000011275	RNF216	8.85385	4.79677e-17
8079311	ENSG00000011376	LARS2	7.52414	9.53799e-08
7946815	ENSG00000011405	PIK3C2A	9.57094	8.92973e-12
8029814	ENSG00000011485	PPP5C	7.64381	6.50051e-13
8042326	ENSG00000011523	CEP68	7.70102	6.05073e-12
8051707	ENSG00000011566	MAP4K3	8.59486	2.52538e-17
8015769	ENSG00000012048	BRCA1	6.0637	1.11977e-19
8037579	ENSG00000012061	ERCC1	7.69693	2.2237e-08
8027837	ENSG00000012124	CD22	9.48007	2.68236e-22
8166382	ENSG00000012174	MBTPS2	7.57944	6.34264e-16
8172561	ENSG00000012211	PRICKLE3	6.88452	1.72639e-16
8145624	ENSG00000012232	EXTL3	6.85316	1.32178e-07
7927215	ENSG00000012779	ALOX5	9.71072	1.87312e-19
7963721	ENSG00000012822	CALCOCO1	8.64187	1.17406e-11
7994659	ENSG00000013364	MVP	7.76231	2.87991e-10
8137414	ENSG00000013374	NUB1	9.37667	4.59198e-10
8127841	ENSG00000013375	PGM3	7.43833	4.51068e-10
8120927	ENSG00000013392	RWDD2A	6.41184	1.03981e-12
7961390	ENSG00000013583	HEBP1	7.80468	1.19091e-12
8170420	ENSG00000013619	MAMLD1	6.48233	7.44262e-19
7940391	ENSG00000013725	CD6	9.58229	5.57565e-16
8093500	ENSG00000013810	TACC3	7.49613	1.23941e-08
8121161	ENSG00000014123	UFL1	9.00334	2.91371e-16
7941179	ENSG00000014216	CAPN1	8.19952	5.30019e-23
8082673	ENSG00000014257	ACPP	7.29604	2.44331e-27
7919669	ENSG00000014914	MTMR11	6.48014	7.78471e-10
7935647	ENSG00000014919	COX15	7.53221	1.35867e-17
7962358	ENSG00000015153	YAF2	7.79315	6.01498e-22
7925792	ENSG00000015171	ZMYND11	7.70151	1.93766e-15
8167334	ENSG00000015285	WAS	8.99837	2.94482e-18
8008297	ENSG00000015532	XYLT2	7.05409	3.15239e-07
8172425	ENSG00000017483	SLC38A5	6.88341	3.0781e-11
8020100	ENSG00000017797	RALBP1	7.03996	1.13598e-20
8095545	ENSG00000018189	RUFY3	7.85918	1.97481e-10
8174677	ENSG00000018610	CXorf56	7.09679	2.75937e-08
8041360	ENSG00000018699	TTC27	7.73534	4.93353e-07
7931226	ENSG00000019995	ZRANB1	9.82831	6.04412e-16
7899990	ENSG00000020129	NCDN	7.50328	1.82279e-24
8145865	ENSG00000020181	GPR124	6.6284	1.02615e-09
8067094	ENSG00000020256	ZFP64	6.76527	1.52919e-22
7974425	ENSG00000020577	SAMD4A	6.44592	4.90932e-10
7913805	ENSG00000020633	RUNX3	10.6577	9.29973e-11
7942453	ENSG00000021300	PLEKHB1	7.19122	1.67831e-17
7945831	ENSG00000021762	OSBPL5	7.12506	8.34202e-08
7987325	ENSG00000021776	AQR	9.5899	1.5271e-11
8153258	ENSG00000022567	SLC45A4	6.50155	2.86989e-08
7959173	ENSG00000022840	RNF10	9.59039	1.25303e-06
7936346	ENSG00000023041	ZDHHC6	9.3401	1.00214e-12
8150757	ENSG00000023287	RB1CC1	9.08133	2.52579e-20
7943413	ENSG00000023445	BIRC3	9.61759	2.24031e-21
7954185	ENSG00000023697	DERA	7.34597	7.56793e-25
7954173	ENSG00000023734	STRAP	9.0581	4.76445e-09
8118932	ENSG00000023892	DEF6	8.97321	6.10666e-09
7905116	ENSG00000023902	PLEKHO1	8.9693	1.77541e-15
8122327	ENSG00000024862	CCDC28A	7.76163	1.98346e-11
8121757	ENSG00000025156	HSF2	8.57611	2.03018e-11
8077103	ENSG00000025708	TYMP	8.15234	9.30094e-11
7899688	ENSG00000025800	KPNA6	9.42492	1.41619e-14
8130768	ENSG00000026297	RNASET2	8.23041	9.24782e-10
7939341	ENSG00000026508	CD44	12.3297	3.1293e-12
8067029	ENSG00000026559	KCNG1	6.06643	1.34835e-06
7906613	ENSG00000026751	SLAMF7	7.54063	4.51914e-12
8117458	ENSG00000026950	BTN3A1	9.35284	7.06658e-08
8129861	ENSG00000027697	IFNGR1	9.62862	3.323e-19
8110399	ENSG00000027847	B4GALT7	7.71903	7.71384e-17
7957613	ENSG00000028203	VEZT	8.02026	1.1577e-17
8037123	ENSG00000028277	POU2F2	7.96514	3.86816e-22
8122182	ENSG00000028839	TBPL1	8.50276	2.0113e-09
7975344	ENSG00000029364	SLC39A9	8.36807	1.56526e-07
8130438	ENSG00000029639	TFB1M	6.96801	5.06626e-12
8058670	ENSG00000030419	IKZF2	8.47663	1.79908e-19
8081838	ENSG00000031081	ARHGAP31	7.3069	1.15451e-06
7903619	ENSG00000031698	SARS	8.66968	9.44206e-07
8033075	ENSG00000031823	RANBP3	8.93248	4.82585e-26
8050060	ENSG00000032389	TSSC1	7.39604	9.26426e-15
8143905	ENSG00000033050	ABCF2	7.32612	1.73013e-09
7975136	ENSG00000033170	FUT8	8.40063	7.75123e-16
7950671	ENSG00000033327	GAB2	8.52655	4.855e-17
8007228	ENSG00000033627	ATP6V0A1	8.4307	9.31731e-12
7982187	ENSG00000034053	APBA2	7.99892	7.98665e-08
8024900	ENSG00000034063	UHRF1	6.67026	1.55089e-07
8043100	ENSG00000034510	TMSB10	12.0996	4.94061e-09
8090664	ENSG00000034533	ASTE1	7.52729	3.94246e-25
8152041	ENSG00000034677	RNF19A	9.90744	1.75875e-07
8122409	ENSG00000034693	PEX3	7.89092	2.69845e-16
7997272	ENSG00000034713	GABARAPL2	10.103	2.53812e-12
7928444	ENSG00000035403	VCL	8.16252	1.63914e-15
7989596	ENSG00000035664	DAPK2	7.01166	1.46061e-09
7925550	ENSG00000035687	ADSS	8.1073	1.85599e-14
8095343	ENSG00000035720	STAP1	7.94148	4.09e-17
8081256	ENSG00000036054	TBC1D23	8.86112	3.08677e-15
8059393	ENSG00000036257	CUL3	9.99959	1.39938e-14
8144322	ENSG00000036448	MYOM2	6.0908	9.60282e-09
8007312	ENSG00000037042	TUBG2	7.20417	7.30335e-15
7912750	ENSG00000037637	FBXO42	8.30026	2.23859e-10
8109403	ENSG00000037749	MFAP3	7.98437	2.19857e-28
8026182	ENSG00000037757	MRI1	7.87162	1.69962e-10
7996685	ENSG00000038358	EDC4	8.8172	1.14721e-11
8106743	ENSG00000038427	VCAN	10.357	1.65897e-09
7993223	ENSG00000038532	CLEC16A	9.42826	2.25597e-09
8149448	ENSG00000038945	MSR1	6.39426	5.49578e-13
8038458	ENSG00000039650	PNKP	8.12413	5.79208e-17
8002571	ENSG00000040199	PHLPP2	8.19177	5.07263e-08
8151384	ENSG00000040341	STAU2	7.77693	3.60313e-25
8003824	ENSG00000040531	CTNS	6.86266	2.40929e-08
8043791	ENSG00000040933	INPP4A	9.22689	5.14775e-15
7976160	ENSG00000042088	TDP1	8.78229	2.23688e-14
8053406	ENSG00000042445	RETSAT	7.12215	1.16355e-12
8053417	ENSG00000042493	CAPG	7.62665	6.66402e-13
8148385	ENSG00000042832	TG	6.20383	2.7202e-09
8145293	ENSG00000042980	ADAM28	8.99786	2.07152e-12
8092321	ENSG00000043093	DCUN1D1	8.78562	3.76462e-11
8115734	ENSG00000043462	LCP2	10.8873	1.39714e-10
7930627	ENSG00000043591	ADRB1	6.93784	7.3922e-07
8126486	ENSG00000044090	CUL7	6.62575	2.97146e-15
8108378	ENSG00000044115	CTNNA1	7.31325	5.85204e-07
8171587	ENSG00000044446	PHKA2	8.08057	3.88477e-09
8154449	ENSG00000044459	CNTLN	6.3781	7.0178e-12
8107375	ENSG00000047188	YTHDC2	8.84706	2.82344e-12
8171493	ENSG00000047230	CTPS2	7.0869	7.36053e-13
8150797	ENSG00000047249	ATP6V1H	8.19278	5.17984e-09
8095269	ENSG00000047315	POLR2B	9.24588	6.17502e-12
7988970	ENSG00000047346	FAM214A	9.49561	6.02412e-20
7960411	ENSG00000047621	C12orf4	8.18568	1.34334e-10
8166278	ENSG00000047634	SCML1	8.8038	4.75175e-23
8165947	ENSG00000047644	WWC3	7.90367	2.57274e-21
8086842	ENSG00000047849	MAP4	7.48265	6.61022e-17
7951752	ENSG00000048028	USP28	7.89718	1.39964e-25
8131631	ENSG00000048052	HDAC9	6.93924	3.07166e-30
8110224	ENSG00000048140	TSPAN17	7.723	3.29976e-11
8152133	ENSG00000048392	RRM2B	7.64484	1.326e-11
8142730	ENSG00000048405	ZNF800	9.91479	2.28293e-09
7993267	ENSG00000048462	TNFRSF17	6.03177	1.29648e-12
8126394	ENSG00000048544	MRPS10	8.25574	1.22591e-18
7950606	ENSG00000048649	RSF1	8.47509	2.57045e-12
8156452	ENSG00000048828	FAM120A	8.56444	2.91134e-09
8045425	ENSG00000048991	R3HDM1	9.07465	4.93147e-09
7946661	ENSG00000050165	DKK3	6.41757	3.27909e-13
8131944	ENSG00000050344	NFE2L3	7.10137	4.02714e-15
8124008	ENSG00000050393	CCDC90A	7.03463	3.5857e-11
7963187	ENSG00000050405	LIMA1	6.57176	3.84045e-27
7955469	ENSG00000050438	SLC4A8	6.65308	3.48279e-15
8098103	ENSG00000052795	FNIP2	8.08816	2.47669e-10
8098195	ENSG00000052802	MSMO1	8.04022	1.70494e-14
7913156	ENSG00000053371	AKR7A2	7.93188	9.604e-14
8092358	ENSG00000053524	MCF2L2	6.41318	6.30374e-09
7974566	ENSG00000053770	AP5M1	8.07912	5.8352e-07
7937823	ENSG00000053918	KCNQ1	7.83744	8.29163e-07
7900119	ENSG00000054118	THRAP3	8.90619	4.99047e-14
8159441	ENSG00000054148	PHPT1	7.10317	2.22528e-07
7925492	ENSG00000054277	OPN3	7.63643	8.69664e-22
7911017	ENSG00000054282	SDCCAG8	7.48006	4.06602e-20
8059186	ENSG00000054356	PTPRN	6.02173	1.14266e-06
7909510	ENSG00000054392	HHAT	6.29707	9.17061e-17
7897561	ENSG00000054523	KIF1B	7.53197	1.36323e-06
8073909	ENSG00000054611	TBC1D22A	8.80266	3.41299e-11
8109528	ENSG00000055163	CYFIP2	11.1448	6.2599e-07
8122672	ENSG00000055208	TAB2	10.0232	6.95795e-22
8122689	ENSG00000055211	C6orf72	9.06545	1.97378e-08
8018937	ENSG00000055483	USP36	8.88275	4.31643e-08
8111360	ENSG00000056097	ZFR	10.1566	6.8787e-16
8163972	ENSG00000056586	RC3H2	8.9964	2.82346e-09
8128939	ENSG00000056972	TRAF3IP2	8.23821	9.62424e-09
7962212	ENSG00000057294	PKP2	6.4114	1.64718e-10
7931873	ENSG00000057608	GDI2	9.98622	1.82687e-19
8134098	ENSG00000058091	CDK14	7.70007	3.92571e-10
7993973	ENSG00000058600	POLR3E	9.3099	3.77388e-13
7908940	ENSG00000058668	ATP2B4	8.39619	7.15141e-29
8113286	ENSG00000058729	RIOK2	8.2001	1.28612e-20
8092596	ENSG00000058866	DGKG	6.69713	4.80725e-30
8136557	ENSG00000059377	TBXAS1	8.46264	1.18735e-23
7935230	ENSG00000059573	ALDH18A1	7.25406	2.84556e-20
7965652	ENSG00000059758	CDK17	9.3916	6.53762e-16
8021884	ENSG00000060069	CTDP1	8.15481	2.33294e-13
7952953	ENSG00000060237	WNK1	9.77412	8.88039e-08
7927889	ENSG00000060339	CCAR1	10.5148	1.52706e-11
8024572	ENSG00000060558	GNA15	9.2341	1.07568e-07
7899244	ENSG00000060642	PIGV	7.47273	2.49726e-12
7914334	ENSG00000060688	SNRNP40	8.33523	1.25258e-17
8130732	ENSG00000060762	BRP44L	8.09146	1.11098e-09
8086201	ENSG00000060971	ACAA1	7.25107	1.03287e-06
7961829	ENSG00000060982	BCAT1	6.52841	8.4029e-07
7959927	ENSG00000061936	SFSWAP	9.82084	9.33629e-15
8105463	ENSG00000062194	GPBP1	10.1102	5.01665e-09
7934812	ENSG00000062650	WAPAL	8.71885	7.75011e-07
8008870	ENSG00000062716	VMP1	10.9325	2.91669e-19
8030641	ENSG00000062822	POLD1	6.83081	7.55906e-16
8039511	ENSG00000063241	ISOC2	6.811	2.10062e-10
7976000	ENSG00000063761	ADCK1	6.60443	2.3029e-27
7998604	ENSG00000063854	HAGH	8.37356	7.47427e-07
8093590	ENSG00000063978	RNF4	8.94306	5.26542e-22
8047419	ENSG00000064012	CASP8	9.23172	6.99555e-14
7961983	ENSG00000064115	TM7SF3	8.16019	1.57987e-29
7944869	ENSG00000064199	SPA17	6.09704	1.63025e-17
7937782	ENSG00000064201	TSPAN32	7.97035	1.04943e-14
8152553	ENSG00000064313	TAF2	9.73545	1.65481e-11
8035600	ENSG00000064545	TMEM161A	7.15668	2.21545e-15
8024120	ENSG00000064687	ABCA7	7.79452	1.04819e-24
7904000	ENSG00000064703	DDX20	8.77978	4.16648e-13
7991057	ENSG00000064726	BTBD1	9.03512	2.46777e-17
7954631	ENSG00000064763	FAR2	7.224	1.79195e-31
7903920	ENSG00000064886	CHI3L2	7.26522	4.35056e-12
8047038	ENSG00000064933	PMS1	8.02911	6.45071e-11
8118863	ENSG00000064999	ANKS1A	7.59535	1.57234e-23
8118915	ENSG00000065029	ZNF76	8.19994	3.60977e-09
7998692	ENSG00000065057	NTHL1	6.40096	5.36435e-11
8118833	ENSG00000065060	UHRF1BP1	7.66089	1.14415e-07
8024089	ENSG00000065268	WDR18	7.5427	6.00494e-13
8127051	ENSG00000065308	TRAM2	8.82114	7.52677e-12
8057990	ENSG00000065413	ANKRD44	10.198	9.17884e-16
8082133	ENSG00000065485	PDIA5	6.78239	5.73615e-23
8049657	ENSG00000065802	ASB1	7.75836	3.83409e-11
7932160	ENSG00000065809	FAM107B	8.9549	1.42319e-23
8094574	ENSG00000065882	TBC1D1	8.9348	1.14421e-08
7953699	ENSG00000065970	FOXJ2	8.46251	5.33204e-07
8025633	ENSG00000065989	PDE4A	7.22237	8.95197e-14
7955376	ENSG00000066084	DIP2B	8.83761	6.36687e-15
7916910	ENSG00000066557	LRRC40	8.26133	3.70361e-11
8107814	ENSG00000066583	ISOC1	7.67634	9.97826e-11
8121895	ENSG00000066651	TRMT11	7.63971	1.08263e-09
7981192	ENSG00000066739	ATG2B	8.0053	2.98904e-10
7981217	ENSG00000066739	ATG2B	8.76009	4.94179e-09
8153043	ENSG00000066827	ZFAT	7.68188	3.78542e-11
7990092	ENSG00000066933	MYO9A	7.72985	2.60235e-23
8048940	ENSG00000067066	SP100	10.0606	5.22909e-09
7931810	ENSG00000067082	KLF6	10.4505	3.83902e-16
8112081	ENSG00000067248	DHX29	8.41853	9.70984e-13
7993114	ENSG00000067365	METTL22	7.81985	1.24649e-14
8007505	ENSG00000067596	DHX8	9.28092	3.82678e-11
7897044	ENSG00000067606	PRKCZ	7.17287	4.03989e-17
7999217	ENSG00000067836	ROGDI	7.93272	7.38798e-13
8087640	ENSG00000068028	RASSF1	8.06739	1.10769e-18
8007446	ENSG00000068079	IFI35	7.86825	2.19478e-11
8167314	ENSG00000068354	TBC1D25	8.76403	3.93326e-12
8174474	ENSG00000068366	ACSL4	7.88194	1.12901e-07
7931479	ENSG00000068383	INPP5A	8.16031	1.93017e-12
8172504	ENSG00000068400	GRIPAP1	7.4573	3.09336e-07
8167270	ENSG00000068438	FTSJ1	7.605	8.93868e-07
8008784	ENSG00000068489	PRR11	6.97381	6.24873e-13
7970162	ENSG00000068650	ATP11A	8.4117	3.71856e-20
8041826	ENSG00000068724	TTC7A	8.7622	4.11325e-18
8051963	ENSG00000068784	SRBD1	7.71619	1.17687e-28
7981824	ENSG00000068793	CYFIP1	6.83119	7.17076e-11
7949104	ENSG00000068831	RASGRP2	9.22115	3.38478e-10
8052149	ENSG00000068878	PSME4	10.0768	1.13551e-15
8091737	ENSG00000068885	IFT80	8.35556	2.62929e-17
8036636	ENSG00000068903	SIRT2	7.71143	2.88754e-11
8041967	ENSG00000068912	ERLEC1	8.27619	3.74317e-14
7941087	ENSG00000068971	PPP2R5B	7.2733	5.36813e-27
7924923	ENSG00000069248	NUP133	8.46721	1.54644e-18
7923798	ENSG00000069275	NUCKS1	9.41066	3.46162e-19
8029465	ENSG00000069399	BCL3	9.61684	2.29446e-10
8172244	ENSG00000069509	FUNDC1	7.59531	5.56232e-11
7989365	ENSG00000069667	RORA	9.53962	6.40485e-18
7902977	ENSG00000069712	KIAA1107	6.72897	3.78302e-18
7989094	ENSG00000069869	NEDD4	6.55829	4.1977e-07
7983811	ENSG00000069943	PIGB	8.66921	1.25279e-18
7983763	ENSG00000069956	MAPK6	8.6412	4.9013e-07
7988859	ENSG00000069966	GNB5	7.65117	1.59425e-08
8074227	ENSG00000069998	CECR5	7.02016	7.38449e-18
7937415	ENSG00000070047	PHRF1	7.61829	7.53153e-10
7938687	ENSG00000070081	NUCB2	8.52803	3.96339e-10
8091446	ENSG00000070087	PFN2	6.84081	1.2756e-14
8157038	ENSG00000070214	SLC44A1	7.72764	9.60564e-14
7974542	ENSG00000070269	C14orf101	7.71635	3.48397e-14
8032076	ENSG00000070423	RNF126	9.12192	4.84023e-12
8011262	ENSG00000070444	MNT	7.80712	2.08681e-12
8161114	ENSG00000070610	GBA2	7.66569	1.08004e-22
8141150	ENSG00000070669	ASNS	7.04066	9.59044e-08
8146159	ENSG00000070718	AP3M2	8.50215	1.64292e-12
8018761	ENSG00000070731	ST6GALNAC2	7.0474	1.35608e-10
8152079	ENSG00000070756	PABPC1	12.4858	4.4164e-09
7915718	ENSG00000070759	TESK2	7.84327	6.36618e-12
8001666	ENSG00000070770	CSNK2A2	10.1897	3.1086e-15
7915640	ENSG00000070785	EIF2B3	7.05753	1.85926e-17
8115122	ENSG00000070808	CAMK2A	6.51896	1.00018e-16
7965359	ENSG00000070961	ATP2B1	10.3155	1.99235e-13
8043945	ENSG00000071054	MAP4K4	9.51727	1.09234e-06
8133345	ENSG00000071462	WBSCR22	9.66427	5.98319e-07
7980547	ENSG00000071537	SEL1L	8.78778	1.48999e-19
8104234	ENSG00000071539	TRIP13	6.21063	5.49273e-07
8032290	ENSG00000071564	TCF3	7.86595	6.9967e-11
8040365	ENSG00000071575	TRIB2	8.70245	5.92726e-11
8024282	ENSG00000071626	DAZAP1	8.71678	3.92477e-09
8091354	ENSG00000071794	HLTF	7.10882	2.13865e-09
8170906	ENSG00000071859	FAM50A	8.80946	7.67092e-16
8153727	ENSG00000071894	CPSF1	8.28717	1.69931e-11
8046333	ENSG00000071967	CYBRD1	7.23512	1.6007e-27
8034762	ENSG00000072062	PRKACA	8.45526	2.35917e-09
8045182	ENSG00000072135	PTPN18	7.66725	3.84985e-20
8005638	ENSG00000072210	ALDH3A2	7.31834	7.50287e-23
8114083	ENSG00000072364	AFF4	9.95957	1.54292e-11
7975203	ENSG00000072415	MPP5	7.27668	9.40811e-12
7933821	ENSG00000072422	RHOBTB1	6.19875	3.64885e-08
8172876	ENSG00000072501	SMC1A	8.51187	2.59697e-14
7940798	ENSG00000072518	MARK2	8.7855	3.27531e-19
7967841	ENSG00000072609	CHFR	8.6408	2.50066e-07
7906777	ENSG00000072694	FCGR2B	7.07927	2.68245e-31
7996744	ENSG00000072736	NFATC3	10.3991	5.61053e-08
8115783	ENSG00000072786	STK10	10.1146	6.12357e-12
8115765	ENSG00000072803	FBXW11	8.1283	7.64637e-09
8011875	ENSG00000072849	DERL2	8.8485	5.55749e-22
7946589	ENSG00000072952	MRVI1	6.08227	1.83633e-11
8026579	ENSG00000072954	TMEM38A	6.60333	2.98885e-11
8026548	ENSG00000072958	AP1M1	8.99982	1.7898e-09
8029437	ENSG00000073008	PVR	6.99937	1.61703e-08
8037331	ENSG00000073050	XRCC1	8.4787	7.33981e-19
7967544	ENSG00000073060	SCARB1	6.99113	8.33787e-23
8074020	ENSG00000073169	RP3-402G11.5	8.65011	3.13382e-18
8096919	ENSG00000073331	ALPK1	7.22459	1.76011e-15
7985662	ENSG00000073417	PDE8A	7.86132	1.26053e-11
8165974	ENSG00000073464	CLCN4	6.16162	4.48023e-22
8015039	ENSG00000073584	SMARCE1	9.25333	1.32974e-20
8015037	ENSG00000073584	SMARCE1	6.79212	2.51436e-17
8014903	ENSG00000073605	GSDMB	7.03176	1.29546e-09
7960221	ENSG00000073614	KDM5A	9.20305	5.32519e-14
7922976	ENSG00000073756	PTGS2	8.67207	2.70297e-14
8084717	ENSG00000073849	ST6GAL1	9.83528	8.54135e-18
7968417	ENSG00000073910	FRY	8.06909	3.23539e-27
7998585	ENSG00000074071	MRPS34	7.52928	1.17207e-07
7950597	ENSG00000074201	CLNS1A	9.05426	3.33099e-10
7947015	ENSG00000074319	TSG101	8.77047	1.04375e-23
8090433	ENSG00000074416	MGLL	6.77572	7.88165e-15
8048370	ENSG00000074582	BCS1L	7.01724	3.51512e-28
7989806	ENSG00000074603	DPP8	8.74201	5.04509e-11
7984263	ENSG00000074696	PTPLAD1	7.9207	7.26453e-08
8130408	ENSG00000074706	IPCEF1	9.76452	2.92862e-24
8011542	ENSG00000074755	ZZEF1	9.2009	9.66363e-12
8035278	ENSG00000074855	ANO8	6.98289	5.40955e-11
8100210	ENSG00000074966	TXK	8.90416	2.0666e-07
7957793	ENSG00000075089	ACTR6	6.65409	4.18324e-09
7913319	ENSG00000075151	EIF4G3	8.519	4.1973e-24
7965855	ENSG00000075188	NUP37	7.42065	1.06226e-23
7943605	ENSG00000075239	ACAT1	6.87445	4.44765e-13
8073890	ENSG00000075240	GRAMD4	7.41252	2.17501e-18
8076757	ENSG00000075275	CELSR1	6.74949	1.47299e-07
8140814	ENSG00000075303	SLC25A40	8.27775	2.08482e-12
8021716	ENSG00000075336	TIMM21	7.11228	7.98937e-26
8052882	ENSG00000075340	ADD2	6.70397	4.19318e-22
7907611	ENSG00000075391	RASAL2	6.0336	1.38502e-08
8041048	ENSG00000075426	FOSL2	10.5224	1.36391e-09
8100292	ENSG00000075539	FRYL	8.28257	2.97069e-10
8100251	ENSG00000075539	FRYL	9.27326	4.57741e-08
8054092	ENSG00000075568	TMEM131	9.07926	5.28417e-12
8092134	ENSG00000075651	PLD1	6.4125	9.01274e-23
7966098	ENSG00000075856	SART3	8.35522	1.41386e-12
8045563	ENSG00000075884	ARHGAP15	10.4592	3.78693e-09
8055426	ENSG00000076003	MCM6	7.6628	1.33226e-27
7964203	ENSG00000076108	BAZ2A	10.4588	1.53785e-15
7958455	ENSG00000076248	UNG	6.39415	1.39953e-14
7907297	ENSG00000076258	FMO4	6.42455	7.80245e-28
7907445	ENSG00000076321	KLHL20	8.73289	7.77856e-21
8013616	ENSG00000076351	SLC46A1	6.16434	3.49986e-09
8151475	ENSG00000076554	TPD52	6.72071	1.77879e-31
8033987	ENSG00000076662	ICAM3	10.0515	3.66423e-08
7952205	ENSG00000076706	MCAM	6.21084	2.54466e-08
8175177	ENSG00000076770	MBNL3	9.12056	1.6611e-10
8033392	ENSG00000076924	XAB2	8.93305	5.28414e-26
8025351	ENSG00000076984	MAP2K7	7.9104	9.59901e-13
7935320	ENSG00000077147	TM9SF3	10.609	1.65741e-11
7930074	ENSG00000077150	NFKB2	9.44251	8.58092e-17
7908841	ENSG00000077157	PPP1R12B	7.68012	3.91477e-19
8046759	ENSG00000077232	DNAJC10	8.99646	5.1153e-08
8037023	ENSG00000077348	EXOSC5	7.68361	2.78989e-17
7926786	ENSG00000077420	APBB1IP	8.94979	3.29621e-27
7951093	ENSG00000077458	FAM76B	8.36952	3.09526e-12
7910680	ENSG00000077585	GPR137B	8.47762	2.86062e-13
8150318	ENSG00000077782	FGFR1	6.69014	1.65123e-10
8061416	ENSG00000077984	CST7	10.1521	5.76984e-09
8092328	ENSG00000078070	MCCC1	7.60361	7.91717e-08
7942679	ENSG00000078124	ACER3	7.65127	1.27003e-09
8141498	ENSG00000078487	ZCWPW1	6.32848	5.93496e-07
8168524	ENSG00000078589	P2RY10	10.2247	1.14918e-15
7916077	ENSG00000078618	NRD1	9.24782	6.08064e-28
8144812	ENSG00000078674	PCM1	9.43979	2.4774e-11
8061919	ENSG00000078699	CBFA2T2	7.33107	2.97471e-07
8057045	ENSG00000079150	FKBP7	6.09349	1.314e-10
8048898	ENSG00000079263	SP140	8.29636	4.11538e-13
8058869	ENSG00000079308	TNS1	6.61351	6.70375e-11
8032347	ENSG00000079313	REXO1	8.19309	6.76735e-16
7934122	ENSG00000079332	SAR1A	10.3275	2.42051e-12
8037205	ENSG00000079385	CEACAM1	6.46051	1.17117e-20
7962760	ENSG00000079387	SENP1	9.53166	2.29372e-16
8037170	ENSG00000079462	PAFAH1B3	8.19692	1.3047e-08
8003583	ENSG00000079616	KIF22	8.73189	5.78541e-18
7994620	ENSG00000079616	KIF22	8.72125	6.84238e-18
8117243	ENSG00000079691	LRRC16A	8.13261	1.76403e-14
7901951	ENSG00000079739	PGM1	7.78061	2.18762e-07
8040386	ENSG00000079785	DDX1	9.13921	2.73459e-14
8129573	ENSG00000079931	MOXD1	6.04059	1.25026e-08
8129590	ENSG00000079950	STX7	8.12423	4.44382e-18
8077171	ENSG00000079974	RABL2B	8.84482	4.88533e-12
8081171	ENSG00000080200	CRYBG3	7.2305	5.30148e-22
8045697	ENSG00000080345	RIF1	8.99808	2.68257e-19
7957177	ENSG00000080371	RAB21	9.83742	4.70347e-17
8095585	ENSG00000080493	SLC4A4	6.67313	1.54893e-10
8154059	ENSG00000080503	SMARCA2	8.84274	6.39516e-11
8066136	ENSG00000080839	RBL1	7.76635	3.31922e-12
7918681	ENSG00000081019	RSBN1	8.99215	7.86555e-07
8100994	ENSG00000081041	CXCL2	8.05254	1.33285e-16
8128669	ENSG00000081087	OSTM1	7.36997	9.04087e-16
8081348	ENSG00000081154	PCNP	10.4439	7.24944e-08
8113039	ENSG00000081189	MEF2C	9.12324	3.96146e-22
7908553	ENSG00000081237	PTPRC	11.4139	1.49811e-10
8162631	ENSG00000081386	ZNF510	7.37454	1.06217e-16
8035773	ENSG00000081665	ZNF506	9.05555	4.24892e-08
7924823	ENSG00000081692	JMJD4	6.8744	4.87535e-10
7906810	ENSG00000081721	DUSP12	8.23765	4.79025e-08
8108832	ENSG00000081791	KIAA0141	8.32397	1.77005e-10
8021565	ENSG00000081913	PHLPP1	7.45009	3.05077e-19
7902205	ENSG00000081985	IL12RB2	6.99655	5.69905e-09
8104998	ENSG00000082068	WDR70	7.65933	6.17081e-09
8111739	ENSG00000082074	FYB	10.6298	2.04932e-22
8047443	ENSG00000082146	STRADB	8.8395	7.69318e-09
8047339	ENSG00000082153	BZW1	10.5216	1.48776e-07
8021208	ENSG00000082212	ME2	9.20044	8.39094e-20
8104680	ENSG00000082213	C5orf22	8.08732	1.46867e-19
8120501	ENSG00000082293	COL19A1	7.03482	4.45514e-10
8022118	ENSG00000082397	EPB41L3	7.82466	9.05718e-07
8109475	ENSG00000082515	MRPL22	6.90795	4.66156e-14
8008087	ENSG00000082641	NFE2L1	8.19185	3.85742e-07
8089801	ENSG00000082701	GSK3B	9.30613	3.69389e-10
8052526	ENSG00000082898	XPO1	8.95481	4.16407e-10
8083310	ENSG00000082996	RNF13	8.67036	3.14401e-07
8000329	ENSG00000083093	PALB2	7.25495	3.53096e-09
8120860	ENSG00000083123	BCKDHB	7.6599	4.13631e-26
8150491	ENSG00000083168	KAT6A	10.4041	3.85244e-21
8013399	ENSG00000083290	ULK2	7.65334	1.72388e-23
8106122	ENSG00000083312	TNPO1	9.67826	9.97126e-16
7897803	ENSG00000083444	PLOD1	7.3213	8.03417e-26
8011415	ENSG00000083454	P2RX5	8.93136	1.83501e-24
8011430	ENSG00000083457	ITGAE	6.15199	3.88139e-07
7971967	ENSG00000083520	DIS3	8.92281	1.28397e-12
7995552	ENSG00000083799	CYLD	10.646	1.34849e-10
8039680	ENSG00000083814	ZNF671	7.40432	1.71599e-18
8039664	ENSG00000083817	ZNF416	7.5075	1.97267e-26
8031821	ENSG00000083828	ZNF586	8.86999	5.93962e-11
8031893	ENSG00000083842	ZNF8	8.0302	1.34502e-22
8031690	ENSG00000083844	ZNF264	8.32028	1.48729e-25
8100714	ENSG00000083896	YTHDC1	10.2965	6.15069e-09
7900354	ENSG00000084072	PPIE	7.58481	5.75916e-08
7965606	ENSG00000084110	HAL	6.81067	1.21246e-18
7966150	ENSG00000084112	SSH1	7.68875	4.65479e-14
7954077	ENSG00000084444	KIAA1467	6.88901	8.59288e-09
7899703	ENSG00000084652	TXLNA	7.78231	3.37174e-13
8040552	ENSG00000084676	NCOA1	9.57731	1.79066e-09
8050894	ENSG00000084731	KIF3C	6.71362	3.23246e-15
8040618	ENSG00000084733	RAB10	8.43432	7.77932e-19
8040742	ENSG00000084764	MAPRE3	6.1837	4.04176e-12
8040843	ENSG00000084774	CAD	7.36037	1.68303e-13
7939546	ENSG00000085117	CD82	9.18705	3.19991e-09
8169882	ENSG00000085185	BCORL1	6.8444	1.0146e-19
8173673	ENSG00000085224	ATRX	8.02582	3.00341e-20
8176276	ENSG00000085224	ATRX	7.48277	2.26643e-16
8177635	ENSG00000085231	TAF9	7.27577	1.50079e-08
8112458	ENSG00000085231	TAF9	7.27712	6.89781e-08
8165011	ENSG00000085265	FCN1	9.62707	1.44455e-09
8059361	ENSG00000085449	WDFY1	9.33972	2.05934e-09
7918504	ENSG00000085465	OVGP1	7.3773	5.82043e-23
8134814	ENSG00000085514	PILRA	8.65963	3.99733e-14
8140782	ENSG00000085563	ABCB1	7.782	6.15326e-24
8147172	ENSG00000085719	CPNE3	9.6782	7.74985e-10
7999608	ENSG00000085721	RRN3	8.43937	6.4109e-16
8052250	ENSG00000085760	MTIF2	7.17131	6.4753e-07
8097513	ENSG00000085871	MGST2	6.45858	3.65269e-07
7915801	ENSG00000085998	POMGNT1	7.44185	5.21806e-12
7901140	ENSG00000086015	MAST2	7.18815	4.71319e-19
8154765	ENSG00000086061	DNAJA1	8.37603	3.07924e-11
8154793	ENSG00000086102	NFX1	8.7561	2.24913e-12
8132349	ENSG00000086288	TXNDC3	6.02912	5.7662e-19
8131957	ENSG00000086300	SNX10	8.52655	2.94994e-20
7985259	ENSG00000086666	ZFAND6	8.7467	2.00331e-12
8133442	ENSG00000086730	LAT2	7.91769	7.53018e-24
7951633	ENSG00000086848	ALG9	8.73178	1.56556e-21
8030128	ENSG00000087074	PPP1R15A	10.7874	4.60227e-16
8005814	ENSG00000087095	NLK	8.43569	1.98051e-18
8015955	ENSG00000087152	ATXN7L3	7.86284	1.48815e-06
8009227	ENSG00000087191	PSMC5	7.93984	3.36866e-11
7995697	ENSG00000087253	LPCAT2	8.56265	4.80819e-17
8093643	ENSG00000087274	ADD1	8.8028	3.23593e-11
7942783	ENSG00000087884	C11orf67	6.09233	2.57542e-09
8024557	ENSG00000088256	GNA11	7.08281	2.07379e-09
8065596	ENSG00000088356	PDRG1	7.09799	7.50026e-07
7972269	ENSG00000088451	TGDS	6.61409	4.80646e-17
8087731	ENSG00000088543	C3orf18	6.43017	4.64207e-13
7996041	ENSG00000088682	COQ9	7.52956	5.70558e-07
8060627	ENSG00000088812	ATRN	7.432	2.90154e-18
8060745	ENSG00000088826	SMOX	7.63934	1.88276e-26
8060705	ENSG00000088888	MAVS	7.72957	1.99066e-12
8064591	ENSG00000088899	RP5-1187M17.10	6.99945	3.42621e-09
7959164	ENSG00000088986	DYNLL1	6.99806	8.88027e-22
8064485	ENSG00000089012	SIRPG	8.70176	4.18838e-22
7958800	ENSG00000089022	MAPKAPK5	9.46535	2.33896e-17
7959251	ENSG00000089041	P2RX7	7.34409	1.87621e-19
8065032	ENSG00000089048	ESF1	7.10928	1.33389e-12
8065230	ENSG00000089050	RBBP9	6.77302	1.11408e-10
7967149	ENSG00000089053	ANAPC5	9.27568	3.70819e-12
8064808	ENSG00000089057	SLC23A2	8.43194	1.83557e-21
7966600	ENSG00000089060	SLC24A6	8.22027	4.91452e-10
8064833	ENSG00000089063	TMEM230	9.51648	5.72383e-21
7967175	ENSG00000089094	KDM2B	7.61359	5.05402e-16
7958884	ENSG00000089127	OAS1	8.01925	1.43403e-20
7966938	ENSG00000089154	GCN1L1	8.86565	3.99658e-10
8065089	ENSG00000089177	KIF16B	6.83033	3.47974e-15
8064879	ENSG00000089195	TRMT6	8.60655	6.15644e-07
7966427	ENSG00000089234	BRAP	9.39113	3.96132e-20
8027674	ENSG00000089335	ZNF302	7.82886	5.03367e-07
8015554	ENSG00000089558	KCNH4	6.60905	2.94025e-09
7981032	ENSG00000089737	DDX24	10.5044	3.04559e-08
7953715	ENSG00000089818	NECAP1	10.1898	6.52261e-09
7977003	ENSG00000089902	RCOR1	8.77659	1.38395e-07
7975863	ENSG00000089916	C14orf118	9.54315	2.83791e-15
8036913	ENSG00000090013	BLVRB	7.28556	5.09264e-14
7976598	ENSG00000090060	PAPOLA	10.9754	1.78705e-12
8136602	ENSG00000090266	NDUFB2	7.14824	3.18277e-13
8037816	ENSG00000090372	STRN4	8.80174	9.24724e-08
7913242	ENSG00000090432	MUL1	7.859	1.28331e-09
7989696	ENSG00000090487	SPG21	9.65972	2.01692e-08
8084634	ENSG00000090520	DNAJB11	8.97906	8.98057e-08
7967810	ENSG00000090615	GOLGA3	7.51399	1.33356e-15
7915207	ENSG00000090621	PABPC4	9.59546	5.19322e-10
8025382	ENSG00000090661	CERS4	7.40349	3.64453e-10
8002347	ENSG00000090861	AARS	7.48132	9.91129e-17
8002729	ENSG00000090863	GLG1	9.92827	5.7043e-14
7994187	ENSG00000090905	TNRC6A	8.82769	3.82515e-15
8028656	ENSG00000090924	PLEKHG2	8.11643	7.48382e-08
8108927	ENSG00000091009	RBM27	9.76865	6.26228e-16
8051396	ENSG00000091106	NLRC4	6.2284	2.96694e-13
8142061	ENSG00000091127	PUS7	6.43806	3.25256e-08
8142270	ENSG00000091129	NRCAM	6.36406	5.52e-07
8135464	ENSG00000091140	DLD	9.54103	4.43221e-12
8021312	ENSG00000091157	WDR7	8.6939	4.56625e-10
8085062	ENSG00000091181	IL5RA	6.04254	6.75178e-21
8085999	ENSG00000091317	CMTM6	8.98142	1.01726e-09
8046380	ENSG00000091409	ITGA6	9.11385	1.08734e-09
8099721	ENSG00000091490	SEL1L3	9.10577	2.72775e-09
7995354	ENSG00000091651	ORC6	6.23723	1.49496e-10
8142899	ENSG00000091732	ZC3HC1	6.89909	2.11377e-17
8081657	ENSG00000091972	CD200	8.27961	2.48191e-17
7973564	ENSG00000092010	PSME1	10.0909	3.89805e-12
7977841	ENSG00000092036	HAUS4	7.40616	4.7267e-18
7977933	ENSG00000092068	SLC7A8	6.99835	3.29778e-09
7973756	ENSG00000092140	G2E3	7.53185	1.16014e-17
7978449	ENSG00000092148	HECTD1	8.89811	1.53557e-09
7977674	ENSG00000092201	SUPT16H	8.8029	2.37509e-23
7974054	ENSG00000092208	GEMIN2	6.28621	1.05564e-11
7988713	ENSG00000092439	TRPM7	9.45097	2.8414e-09
8130505	ENSG00000092820	EZR	10.603	5.64113e-13
8014189	ENSG00000092871	RFFL	8.93488	8.85487e-13
8018449	ENSG00000092929	UNC13D	8.28428	5.26306e-18
8145470	ENSG00000092964	DPYSL2	8.21937	8.76231e-26
8073733	ENSG00000093000	NUP50	8.42896	1.53927e-15
8071289	ENSG00000093010	COMT	7.61566	2.78084e-12
8074237	ENSG00000093072	CECR1	9.07756	2.66133e-18
8129627	ENSG00000093134	VNN3	6.79478	1.14444e-10
8129379	ENSG00000093144	ECHDC1	7.75029	3.03927e-12
8086406	ENSG00000093183	SEC22C	8.33162	1.97597e-14
8078784	ENSG00000093217	XYLB	6.64408	9.35853e-20
8167369	ENSG00000094631	HDAC6	7.45454	1.10459e-13
8007071	ENSG00000094804	CDC6	6.05405	9.8977e-11
8114396	ENSG00000094880	CDC23	7.74843	3.96462e-19
7963646	ENSG00000094914	AAAS	7.87802	8.8771e-20
8034454	ENSG00000095059	DHPS	8.45028	5.6994e-17
8034521	ENSG00000095066	HOOK2	6.57195	1.97231e-12
7944285	ENSG00000095139	ARCN1	9.42941	1.01072e-11
8157092	ENSG00000095209	TMEM38B	7.25085	7.22295e-13
8163795	ENSG00000095261	PSMD5	8.6447	1.44715e-15
8158446	ENSG00000095319	NUP188	8.4288	2.38503e-07
8164252	ENSG00000095370	SH2D3C	8.32705	1.59537e-12
8156761	ENSG00000095380	NANS	7.88066	3.28194e-12
7935730	ENSG00000095485	CWF19L1	8.34952	4.57266e-28
7935270	ENSG00000095585	BLNK	7.70001	9.90659e-26
7935188	ENSG00000095637	SORBS1	6.01279	9.66829e-09
7926851	ENSG00000095787	WAC	11.1294	4.70205e-12
7926983	ENSG00000095794	CREM	6.75835	1.08175e-13
8116910	ENSG00000095951	HIVEP1	10.1782	2.25359e-31
8126905	ENSG00000096006	CRISP3	6.92006	6.05183e-08
8125919	ENSG00000096060	FKBP5	8.69745	5.74571e-08
8125941	ENSG00000096063	SRPK1	8.74949	4.73175e-09
8126646	ENSG00000096080	MRPS18A	9.21689	2.30306e-18
8120239	ENSG00000096092	TMEM14A	6.94257	3.55589e-16
8120222	ENSG00000096093	EFHC1	6.98416	6.115e-14
8119993	ENSG00000096384	HSP90AB1	10.9772	2.55512e-09
8116780	ENSG00000096696	DSP	6.15109	2.52096e-12
8154178	ENSG00000096968	JAK2	8.27869	3.82592e-23
8035380	ENSG00000096996	IL12RB1	7.67762	2.67795e-11
8158725	ENSG00000097007	ABL1	8.36542	4.02407e-13
8155898	ENSG00000099139	PCSK5	7.5759	1.9821e-13
8159992	ENSG00000099219	ERMP1	7.55657	1.26426e-16
7926836	ENSG00000099246	RAB18	9.85968	3.92079e-10
8026926	ENSG00000099308	MAST3	8.63801	7.79052e-30
8039809	ENSG00000099326	MZF1	6.90047	7.71944e-08
8026687	ENSG00000099330	OCEL1	7.15569	2.49872e-18
8028332	ENSG00000099337	KCNK6	7.18278	2.64678e-13
7994967	ENSG00000099364	FBXL19	6.80222	3.13349e-07
7994985	ENSG00000099381	SETD1A	7.90632	2.10282e-16
8024238	ENSG00000099622	CIRBP	10.5527	2.67418e-12
8154635	ENSG00000099810	MTAP	6.8323	2.74414e-07
8032149	ENSG00000099817	POLR2E	8.94719	5.47763e-08
7937407	ENSG00000099849	RASSF7	6.84471	1.38598e-13
8074541	ENSG00000099899	TRMT2A	7.46642	3.49761e-07
8071339	ENSG00000099904	ZDHHC8	7.35269	1.43076e-14
8074632	ENSG00000099910	KLHL22	7.63609	7.79582e-07
8071434	ENSG00000099942	CRKL	8.78636	7.80214e-07
8071466	ENSG00000099949	LZTR1	7.74397	1.11522e-12
8074944	ENSG00000099958	DERL3	7.238	2.34934e-08
8071119	ENSG00000099968	BCL2L13	7.56965	4.4632e-12
8072328	ENSG00000100003	SEC14L2	7.42587	3.20866e-26
8071881	ENSG00000100014	SPECC1L	8.22019	3.29322e-11
8074780	ENSG00000100027	YPEL1	8.08087	1.46311e-12
8075406	ENSG00000100029	PES1	7.61319	1.01396e-13
8074791	ENSG00000100030	MAPK1	10.3904	1.85222e-09
8074806	ENSG00000100034	PPM1F	7.51581	8.97036e-08
8074817	ENSG00000100038	TOP3B	8.08184	7.78992e-11
8074388	ENSG00000100075	SLC25A1	7.95453	3.35104e-07
8072015	ENSG00000100077	ADRBK2	8.71762	4.93041e-11
8075956	ENSG00000100079	LGALS2	7.4013	6.97931e-08
8072847	ENSG00000100092	SH3BP1	7.79743	1.56618e-12
8075063	ENSG00000100099	HPS4	7.64968	3.35164e-15
8075483	ENSG00000100100	PIK3IP1	10.5743	2.26388e-28
8072113	ENSG00000100104	SRRD	8.34251	3.37775e-11
8075493	ENSG00000100105	PATZ1	9.20877	4.83767e-21
8072894	ENSG00000100106	TRIOBP	7.10853	1.0946e-11
8075089	ENSG00000100109	TFIP11	8.45146	8.52092e-09
8076077	ENSG00000100201	DDX17	10.8917	2.88493e-19
8076128	ENSG00000100221	JOSD1	10.8427	4.47163e-10
8072610	ENSG00000100225	FBXO7	10.7337	1.50607e-12
8074030	ENSG00000100239	PPP6R2	8.31338	1.59929e-08
8076547	ENSG00000100271	TTLL1	7.38205	4.10853e-20
8072645	ENSG00000100281	HMGXB4	8.72656	3.16559e-13
8072659	ENSG00000100284	TOM1	9.43695	7.943e-10
8072678	ENSG00000100292	HMOX1	8.63671	1.75024e-13
8077160	ENSG00000100299	ARSA	7.53982	9.0314e-10
8073612	ENSG00000100300	TSPO	8.7214	1.00654e-10
8072705	ENSG00000100302	RASD2	7.14188	8.94668e-07
8076569	ENSG00000100304	TTLL12	7.4143	2.7787e-13
8075276	ENSG00000100319	ZMAT5	7.17054	7.10484e-09
8073114	ENSG00000100324	TAB1	6.67569	8.82377e-09
8073135	ENSG00000100335	SMCR7L	7.68632	2.74817e-27
8072735	ENSG00000100342	APOL1	6.65129	1.06602e-16
8075728	ENSG00000100345	MYH9	10.6786	1.76932e-11
8075785	ENSG00000100350	FOXRED2	6.32647	3.75119e-15
8073259	ENSG00000100359	SGSM3	7.08138	1.5278e-13
8075828	ENSG00000100360	IFT27	6.58167	1.49398e-17
8076690	ENSG00000100364	KIAA0930	8.07205	1.95279e-17
8072744	ENSG00000100365	NCF4	7.99166	5.66007e-29
8072757	ENSG00000100368	CSF2RB	8.8687	3.46201e-08
8076260	ENSG00000100372	SLC25A17	7.15778	1.76223e-09
8073752	ENSG00000100376	FAM118A	7.99513	1.30824e-09
8073334	ENSG00000100387	RBX1	9.65758	2.70725e-08
8073345	ENSG00000100393	EP300	9.79194	8.50721e-07
8076307	ENSG00000100401	RANGAP1	9.07133	8.21083e-22
8073875	ENSG00000100416	TRMU	7.10644	3.3384e-11
8076365	ENSG00000100418	PPPDE2	8.90766	8.86162e-15
8076792	ENSG00000100422	CERK	9.517	5.94523e-10
8076836	ENSG00000100425	BRD1	8.43062	8.60803e-30
8073943	ENSG00000100426	ZBED4	8.05563	1.15653e-11
8076894	ENSG00000100427	MLC1	7.58553	1.71067e-11
8076937	ENSG00000100429	HDAC10	7.77308	2.46602e-12
7973732	ENSG00000100441	KHNYN	7.64441	5.34661e-18
7978360	ENSG00000100450	GZMH	7.00583	1.0664e-07
7978366	ENSG00000100453	GZMB	8.18913	1.52335e-09
7977803	ENSG00000100461	RBM23	9.60433	8.61756e-09
7977820	ENSG00000100462	PRMT5	7.82969	2.46273e-13
7973797	ENSG00000100473	COCH	6.29578	1.04463e-06
7978932	ENSG00000100485	SOS2	10.2377	1.29582e-10
7979044	ENSG00000100503	NIN	9.47927	4.82476e-11
7979085	ENSG00000100504	PYGL	8.0714	1.75359e-28
7979223	ENSG00000100523	DDHD1	9.39051	5.93672e-07
7974418	ENSG00000100532	CGRRF1	6.66988	1.07915e-14
7974603	ENSG00000100567	PSMA3	8.74404	1.26614e-09
7974653	ENSG00000100578	KIAA0586	8.1893	3.24221e-08
7975976	ENSG00000100591	AHSA1	7.80141	1.83837e-09
7974697	ENSG00000100592	DAAM1	6.99135	1.5243e-17
7980438	ENSG00000100596	SPTLC2	8.32935	6.17645e-18
7980958	ENSG00000100600	LGMN	8.43862	4.08417e-10
7980454	ENSG00000100601	ALKBH1	7.57613	7.78378e-23
7980463	ENSG00000100603	SNW1	8.91111	1.0604e-11
7980970	ENSG00000100605	ITPK1	8.49901	1.15543e-11
7974781	ENSG00000100614	PPM1A	8.87155	6.15581e-14
7979864	ENSG00000100632	ERH	11.2246	5.0679e-08
7974851	ENSG00000100644	HIF1A	11.8424	4.16335e-13
7975368	ENSG00000100650	SRSF5	11.3284	3.0499e-08
7977149	ENSG00000100711	ZFYVE21	6.56036	1.05601e-10
7975045	ENSG00000100714	MTHFD1	6.97283	3.20706e-23
7981183	ENSG00000100721	TCL1A	8.40955	2.14999e-22
7976621	ENSG00000100749	VRK1	8.21477	5.83978e-11
7980744	ENSG00000100784	RPS6KA5	7.50137	2.80138e-08
7977868	ENSG00000100802	C14orf93	6.89679	1.5196e-18
7973840	ENSG00000100852	ARHGAP5	7.85738	1.3996e-07
7973902	ENSG00000100883	SRP54	8.76677	1.77197e-14
7977734	ENSG00000100888	CHD8	9.00657	8.54034e-15
7977693	ENSG00000100888	CHD8	9.03324	8.72076e-13
7973530	ENSG00000100889	PCK2	7.14661	1.35028e-08
7973545	ENSG00000100897	DCAF11	8.14367	7.12983e-16
7978644	ENSG00000100906	NFKBIA	12.8703	5.39758e-10
7978123	ENSG00000100911	PSME2	9.55581	8.85543e-14
7978718	ENSG00000100934	SEC23A	9.19544	5.14711e-08
7973660	ENSG00000100938	GMPR2	7.96695	9.04143e-15
8063097	ENSG00000100982	PCIF1	8.75342	1.35589e-19
8065817	ENSG00000100983	GSS	7.65581	4.16601e-11
8065832	ENSG00000100991	TRPC4AP	9.63809	3.8914e-11
8065469	ENSG00000100997	ABHD12	8.03002	9.50706e-13
8065903	ENSG00000101019	UQCC	7.5372	7.88272e-13
8066786	ENSG00000101040	ZMYND8	8.0606	2.68492e-26
8066051	ENSG00000101079	NDRG3	9.1528	1.73192e-21
8067040	ENSG00000101096	NFATC2	9.74331	2.73884e-07
8062890	ENSG00000101104	PABPC1L	7.3929	6.58156e-29
8067011	ENSG00000101126	ADNP	9.58837	4.91472e-07
8063484	ENSG00000101138	CSTF1	8.11934	4.26035e-17
8063566	ENSG00000101146	RAE1	8.25884	6.92134e-14
8064208	ENSG00000101152	DNAJC5	8.05397	1.4157e-07
8067279	ENSG00000101160	CTSZ	8.71262	3.53502e-12
8063716	ENSG00000101162	TUBB1	8.81931	9.01914e-07
8067295	ENSG00000101166	SLMO2	8.75862	5.37802e-13
8063923	ENSG00000101187	SLCO4A1	6.72733	1.29965e-16
8064007	ENSG00000101193	C20orf11	9.46807	9.77453e-11
8064014	ENSG00000101194	SLC17A9	7.33628	3.24486e-18
8067709	ENSG00000101216	GMEB2	7.62664	2.29088e-31
8064739	ENSG00000101220	C20orf27	6.51133	2.32822e-08
8060675	ENSG00000101224	CDC25B	8.3772	2.55114e-13
8064766	ENSG00000101236	RNF24	8.23212	5.97305e-07
8061019	ENSG00000101247	C20orf7	7.6857	1.25582e-18
8064351	ENSG00000101266	CSNK2A1	9.49647	1.23891e-06
8060772	ENSG00000101290	CDS2	10.308	4.09872e-17
8064471	ENSG00000101307	SIRPB1	8.09862	1.5031e-14
8061668	ENSG00000101336	HCK	8.54715	9.21175e-21
8065256	ENSG00000101343	CRNKL1	7.88197	5.06778e-17
8066117	ENSG00000101347	SAMHD1	10.2701	2.04536e-25
8062371	ENSG00000101363	MANBAL	7.9203	3.64335e-19
8065668	ENSG00000101391	CDK5RAP1	7.8461	6.85509e-15
8062433	ENSG00000101413	RPRD1B	9.35337	1.62541e-18
8061958	ENSG00000101421	CHMP4B	8.91272	5.91081e-08
8062557	ENSG00000101445	PPP1R16B	9.28791	6.16375e-29
8062576	ENSG00000101452	DHX35	7.94954	7.79842e-13
8065762	ENSG00000101464	PIGU	7.28736	8.20219e-09
8065433	ENSG00000101474	C20orf3	7.77497	3.20234e-07
8021914	ENSG00000101544	ADNP2	8.75494	8.90254e-19
8021905	ENSG00000101546	RBFA	7.00714	1.42195e-10
8019807	ENSG00000101557	USP14	9.20276	6.26386e-14
8022009	ENSG00000101574	METTL4	7.91281	1.20087e-18
8022045	ENSG00000101605	MYOM1	6.39937	2.03912e-16
8019924	ENSG00000101608	MYL12A	7.38632	6.02656e-08
8022380	ENSG00000101624	CEP76	6.62586	3.29513e-07
8023220	ENSG00000101665	SMAD7	8.66564	1.912e-21
8020806	ENSG00000101695	RNF125	10.3348	1.12533e-13
8020068	ENSG00000101745	ANKRD12	10.3724	4.61059e-17
8021275	ENSG00000101751	POLI	8.0063	4.92909e-11
8020508	ENSG00000101782	RIOK3	9.88116	6.74726e-11
8168762	ENSG00000101811	CSTF2	7.41995	4.15723e-22
8174379	ENSG00000101843	PSMD10	9.84321	1.58706e-08
8166525	ENSG00000101868	POLA1	7.06563	4.2986e-16
8174737	ENSG00000101882	NKAP	7.78982	3.42863e-11
8169352	ENSG00000101888	NXT2	7.54168	1.9057e-07
8169419	ENSG00000101901	ALG13	7.22133	9.65199e-07
8166049	ENSG00000101911	PRPS2	8.46098	3.21913e-15
8166065	ENSG00000101916	TLR8	7.27191	3.69959e-09
8167322	ENSG00000101940	WDR13	7.46116	1.01647e-08
8167347	ENSG00000101945	SUV39H1	7.35837	2.75684e-14
8169750	ENSG00000101972	STAG2	9.79519	1.36629e-13
8175492	ENSG00000101974	ATP11C	7.96858	1.50419e-13
8170704	ENSG00000101986	ABCD1	7.88926	3.17476e-10
8167457	ENSG00000101997	CCDC22	7.23022	7.10622e-17
8175924	ENSG00000102030	NAA10	8.17515	2.98566e-09
8175933	ENSG00000102032	RENBP	6.47335	4.6077e-08
8172460	ENSG00000102100	SLC35A2	7.09017	1.07471e-07
8170865	ENSG00000102125	TAZ	7.96212	3.01086e-08
7965436	ENSG00000102189	EEA1	7.73897	3.30943e-19
8167013	ENSG00000102221	PHF16	6.29337	1.00399e-08
8167125	ENSG00000102226	USP11	8.83118	4.06061e-15
8167185	ENSG00000102265	TIMP1	10.4104	6.29558e-17
8167815	ENSG00000102316	MAGED2	7.62012	1.89542e-09
8167912	ENSG00000102349	KLF8	6.3714	1.00336e-22
8173647	ENSG00000102383	ZDHHC15	6.04249	8.44283e-07
8169009	ENSG00000102409	BEX4	8.86014	1.15702e-10
7969986	ENSG00000102524	TNFSF13B	8.13478	8.05493e-17
7969096	ENSG00000102543	CDADC1	6.91041	6.53642e-09
7970111	ENSG00000102606	ARHGEF7	8.87989	2.4929e-28
7967993	ENSG00000102678	FGF9	6.26784	6.79687e-10
7971039	ENSG00000102710	FAM48A	9.42207	2.39002e-08
7971620	ENSG00000102753	KPNA3	9.27871	1.62201e-08
7968789	ENSG00000102760	RGCC	9.69553	1.28269e-10
7971246	ENSG00000102763	KIAA0564	8.15111	1.41243e-13
7968800	ENSG00000102780	DGKH	7.0481	5.57658e-16
7970844	ENSG00000102781	KATNAL1	6.56285	5.37237e-20
8000941	ENSG00000102870	ZNF629	6.66744	2.73628e-09
8001938	ENSG00000102871	TRADD	7.38293	1.33153e-12
7994769	ENSG00000102879	CORO1A	11.6068	2.60206e-14
8000811	ENSG00000102882	MAPK3	8.90019	2.32383e-09
8000799	ENSG00000102886	GDPD3	7.43305	5.1151e-15
7995382	ENSG00000102893	PHKB	9.09434	5.77522e-16
7995843	ENSG00000102900	NUP93	8.73553	1.61003e-07
8001317	ENSG00000102921	N4BP1	8.75429	1.48069e-12
7996022	ENSG00000102962	CCL22	6.70027	5.96218e-10
7997179	ENSG00000102967	DHODH	6.61356	1.07562e-15
7996593	ENSG00000102974	CTCF	9.17278	1.30834e-15
8002057	ENSG00000102977	ACD	7.03196	2.9472e-08
8002618	ENSG00000102984	ZNF821	7.08869	5.51951e-21
7996174	ENSG00000103005	C16orf57	7.67419	4.73253e-10
7997230	ENSG00000103035	PSMD7	10.1121	1.35141e-12
8002421	ENSG00000103043	VAC14	8.45514	7.62789e-07
7996860	ENSG00000103047	TMCO7	7.51506	4.72873e-22
8002381	ENSG00000103051	COG4	7.56805	2.94064e-17
8002237	ENSG00000103061	SLC7A6OS	8.242	1.81345e-07
7996772	ENSG00000103064	SLC7A6	9.74483	2.23744e-09
8002802	ENSG00000103091	WDR59	8.0255	4.94888e-09
7998157	ENSG00000103148	NPRL3	7.96043	1.84988e-07
7997642	ENSG00000103196	CRISPLD2	7.01539	5.01976e-11
7992474	ENSG00000103197	TSC2	8.38783	1.42818e-09
7999196	ENSG00000103199	ZNF500	6.77733	2.08405e-07
7993478	ENSG00000103222	ABCC1	9.32605	7.87255e-10
7998381	ENSG00000103227	LMF1	8.01673	1.25749e-11
7992043	ENSG00000103254	FAM173A	6.85915	4.82226e-12
8003298	ENSG00000103257	SLC7A5	9.52435	1.70175e-14
8003249	ENSG00000103264	FBXO31	7.99214	4.32388e-12
7993185	ENSG00000103274	NUBP1	8.43255	2.73916e-20
7998940	ENSG00000103313	MEFV	7.47614	8.60029e-24
8003357	ENSG00000103335	PIEZO1	8.33681	1.79339e-22
7999532	ENSG00000103342	GSPT1	10.2879	6.7027e-14
7992897	ENSG00000103343	ZNF174	6.88057	1.81254e-08
7992917	ENSG00000103351	CLUAP1	6.5693	4.44622e-10
8000310	ENSG00000103356	EARS2	6.92262	7.87128e-09
8000284	ENSG00000103365	GGA2	9.88591	9.91716e-13
7999553	ENSG00000103381	CPPED1	8.72721	1.11641e-33
7992987	ENSG00000103415	HMOX2	8.04485	1.25608e-09
7992973	ENSG00000103423	DNAJA3	7.21014	2.39558e-13
7995631	ENSG00000103479	RBL2	9.83037	1.51275e-11
8001030	ENSG00000103490	PYCARD	8.40251	2.84378e-26
7994292	ENSG00000103522	IL21R	8.0722	6.51218e-08
7993680	ENSG00000103544	C16orf62	7.99835	4.2368e-16
7984475	ENSG00000103647	CORO2B	6.55148	6.47828e-23
7989516	ENSG00000103657	HERC1	9.76407	5.08206e-12
7984190	ENSG00000103671	TRIP4	7.77061	1.55583e-08
7989708	ENSG00000103707	MTFMT	7.57397	1.45803e-11
7991034	ENSG00000103942	HOMER2	6.95928	1.27068e-06
7988644	ENSG00000104043	ATP8B4	7.15095	3.97906e-16
7983638	ENSG00000104047	DTWD1	6.34912	2.77198e-12
7988687	ENSG00000104064	GABPB1	8.92717	2.99932e-21
7987454	ENSG00000104081	BMF	7.65956	9.32925e-17
7983350	ENSG00000104131	EIF3J	8.79087	4.24967e-10
7988286	ENSG00000104133	SPG11	8.29472	4.40103e-20
7982845	ENSG00000104142	VPS18	7.83153	4.28967e-12
8144758	ENSG00000104219	ZDHHC2	8.59933	1.88454e-07
8150219	ENSG00000104221	BRF2	7.32591	3.72332e-10
8150014	ENSG00000104299	INTS9	7.47382	2.54822e-17
8147469	ENSG00000104324	CPQ	8.48066	9.42574e-18
8147228	ENSG00000104325	DECR1	7.9841	7.27857e-20
8150908	ENSG00000104331	IMPAD1	8.12587	6.77434e-17
8150906	ENSG00000104331	IMPAD1	8.88732	3.74681e-15
8147503	ENSG00000104341	LAPTM4B	6.83031	1.25831e-07
8151952	ENSG00000104361	NIPAL2	7.59479	2.93308e-25
8146171	ENSG00000104365	IKBKB	8.07319	9.04973e-17
8151967	ENSG00000104375	STK3	6.84283	4.34181e-22
8147864	ENSG00000104412	TTC35	7.69123	1.51044e-15
8147019	ENSG00000104427	ZC2HC1A	7.04607	2.05486e-14
8151447	ENSG00000104432	IL7	6.45943	1.0895e-06
8151066	ENSG00000104442	ARMC1	7.3838	6.08803e-14
8152453	ENSG00000104447	TRPS1	8.35603	1.45494e-14
8147661	ENSG00000104450	SPAG1	6.76245	1.12701e-06
8152119	ENSG00000104490	NCALD	6.9261	6.53876e-19
8152148	ENSG00000104517	UBR5	9.00193	5.49908e-14
8148642	ENSG00000104518	GSDMD	6.71484	1.10571e-10
8153474	ENSG00000104522	TSTA3	7.7149	8.20651e-10
8153459	ENSG00000104524	PYCRL	6.79822	8.36318e-07
8148280	ENSG00000104549	SQLE	8.67265	8.23552e-12
8145122	ENSG00000104635	SLC39A14	6.43484	3.9591e-13
8144586	ENSG00000104643	MTMR9	8.61147	5.42885e-20
8145652	ENSG00000104660	LEPROTL1	10.5795	4.67938e-24
8145660	ENSG00000104671	DCTN6	8.86213	6.91271e-29
8150112	ENSG00000104687	GSR	9.4734	3.48764e-13
8145691	ENSG00000104691	UBXN8	6.73513	3.30327e-22
8146357	ENSG00000104738	MCM4	7.05457	1.55225e-09
8149857	ENSG00000104756	KCTD9	7.95124	2.96265e-08
8030133	ENSG00000104805	NUCB1	9.23332	1.24656e-06
8038261	ENSG00000104812	GYS1	7.60194	2.67535e-20
8036525	ENSG00000104814	MAP4K1	8.36948	5.69302e-13
8036602	ENSG00000104823	ECH1	9.78085	1.39805e-11
8036613	ENSG00000104824	HNRNPL	10.635	6.2606e-08
8029580	ENSG00000104856	RELB	8.69535	5.83406e-15
8030374	ENSG00000104870	FCGRT	8.29557	6.03357e-12
8025142	ENSG00000104880	ARHGEF18	9.05306	4.21614e-15
8037563	ENSG00000104881	PPP1R13L	6.75023	3.31384e-08
8037537	ENSG00000104884	ERCC2	7.20591	5.60975e-16
8024391	ENSG00000104885	DOT1L	8.34194	2.28214e-07
8032455	ENSG00000104886	PLEKHJ1	7.75579	4.19966e-15
8026051	ENSG00000104889	RNASEH2A	6.94187	2.23415e-21
8024436	ENSG00000104904	OAZ1	11.7816	9.46801e-11
8034631	ENSG00000104915	STX10	8.08801	4.78506e-18
8033420	ENSG00000104921	FCER2	8.55783	1.17311e-19
8030539	ENSG00000104946	TBC1D17	7.67738	2.23678e-11
8026170	ENSG00000104957	CCDC130	8.63119	6.8669e-19
8030525	ENSG00000104960	PTOV1	7.92835	1.09213e-11
8032530	ENSG00000104969	SGTA	8.54014	9.80068e-07
8031223	ENSG00000104972	LILRB1	8.0904	1.92815e-15
8030498	ENSG00000104973	MED25	7.87655	8.61725e-13
8031213	ENSG00000104974	LILRA1	8.62422	3.98446e-25
8034772	ENSG00000105011	ASF1B	6.80268	1.83866e-15
8038515	ENSG00000105053	VRK3	8.27807	3.74403e-11
8026568	ENSG00000105072	C19orf44	6.00743	1.80888e-12
8035187	ENSG00000105085	MED26	8.08308	5.37102e-16
8035050	ENSG00000105122	RASAL3	8.38087	2.68027e-14
8035007	ENSG00000105127	AKAP8	9.32442	3.00484e-07
8039655	ENSG00000105132	ZNF550	7.52711	8.53384e-19
8031750	ENSG00000105136	ZNF419	7.16074	1.2855e-23
8031700	ENSG00000105146	AURKC	6.52659	2.11368e-16
8027390	ENSG00000105171	POP4	8.72619	3.05175e-12
8035905	ENSG00000105186	ANKRD27	7.60384	3.94318e-17
8036755	ENSG00000105205	CLC	8.78494	7.82941e-18
8028791	ENSG00000105223	PLD3	9.00262	2.15779e-10
8036923	ENSG00000105245	NUMBL	7.4754	8.15938e-09
8028162	ENSG00000105254	TBCB	9.25541	3.50194e-10
8024816	ENSG00000105255	FSD1	6.60515	5.61589e-08
8037835	ENSG00000105281	SLC1A5	7.44787	1.05014e-13
8029029	ENSG00000105323	HNRNPUL1	10.5639	5.41963e-19
8024637	ENSG00000105325	FZR1	8.14461	1.70746e-14
8037005	ENSG00000105329	TGFB1	10.2462	1.96983e-08
8037045	ENSG00000105352	CEACAM4	6.90028	2.91517e-18
8025612	ENSG00000105371	ICAM4	6.22043	4.28637e-08
8030804	ENSG00000105383	CD33	8.60645	2.07583e-18
8029236	ENSG00000105429	MEGF8	6.46008	3.0645e-07
8038029	ENSG00000105483	CARD8	8.44132	2.23763e-28
8038861	ENSG00000105492	SIGLEC6	6.7987	1.62843e-20
8038877	ENSG00000105501	SIGLEC5	7.54821	8.48059e-20
8034202	ENSG00000105514	RAB3D	7.4362	5.30674e-19
8034210	ENSG00000105518	TMEM205	7.52356	6.16501e-16
8038202	ENSG00000105552	BCAT2	6.48471	9.28299e-08
8026090	ENSG00000105607	GCDH	7.20454	4.07634e-08
8039180	ENSG00000105609	LILRB5	6.47576	2.14776e-08
8034565	ENSG00000105612	DNASE2	7.10404	2.67724e-07
8026915	ENSG00000105643	ARRDC2	9.15386	2.12059e-17
8026954	ENSG00000105647	PIK3R2	7.2844	6.14202e-17
8027053	ENSG00000105662	CRTC1	7.83135	2.22899e-13
8027117	ENSG00000105676	ARMC6	7.0348	1.2941e-12
8027876	ENSG00000105677	TMEM147	9.25517	1.90931e-09
8027805	ENSG00000105698	USF2	9.90213	4.5009e-09
8027793	ENSG00000105699	LSR	7.14764	4.71992e-13
8035666	ENSG00000105705	SUGP1	7.26623	4.33428e-07
8035765	ENSG00000105708	ZNF14	7.79049	4.99913e-14
8035694	ENSG00000105717	PBX4	8.12941	2.09063e-21
8037166	ENSG00000105722	ERF	7.183	1.09939e-08
8037152	ENSG00000105723	GSK3A	8.99647	5.5807e-07
8028286	ENSG00000105738	SIPA1L3	8.6061	1.24803e-20
8027272	ENSG00000105750	ZNF85	7.37486	7.03329e-09
8140955	ENSG00000105810	CDK6	8.65959	1.11832e-13
8141024	ENSG00000105829	BET1	7.1498	3.89577e-11
8141076	ENSG00000105854	PON2	7.42471	1.19504e-12
8131666	ENSG00000105855	ITGB8	6.51844	1.43694e-11
8135392	ENSG00000105856	HBP1	9.31512	4.06195e-17
8135410	ENSG00000105865	DUS4L	7.0468	6.8185e-19
8143070	ENSG00000105875	WDR91	8.08481	6.79743e-13
8135458	ENSG00000105879	CBLL1	10.8531	6.02202e-14
8143279	ENSG00000105939	ZC3HAV1	10.8715	1.00842e-06
8136495	ENSG00000105948	TTC26	6.04031	5.55414e-09
8132592	ENSG00000105953	OGDH	8.49568	3.82321e-28
8137680	ENSG00000105963	ADAP1	7.7293	1.20282e-10
8142452	ENSG00000105967	TFEC	6.82811	1.25585e-19
8135601	ENSG00000105976	MET	6.38189	4.02877e-20
8144089	ENSG00000105983	LMBR1	9.16018	2.16387e-10
8131155	ENSG00000106012	IQCE	7.42489	1.09087e-06
8136631	ENSG00000106028	SSBP1	8.78623	9.37714e-09
8135734	ENSG00000106034	C7orf58	6.39141	7.6155e-24
8138776	ENSG00000106049	HIBADH	7.24842	4.00218e-12
8131975	ENSG00000106052	TAX1BP1	9.70844	5.64946e-08
8132013	ENSG00000106069	CHN2	7.7408	1.08161e-09
8140129	ENSG00000106077	ABHD11	7.09242	4.24653e-15
8140113	ENSG00000106089	STX1A	6.97018	4.19779e-14
8138842	ENSG00000106100	NOD1	7.36648	4.81566e-20
8136811	ENSG00000106123	EPHB6	7.48982	4.42897e-09
8140367	ENSG00000106178	CCL24	6.2873	3.71248e-09
8133721	ENSG00000106211	HSPB1	7.85636	2.07324e-18
8137833	ENSG00000106266	SNX8	7.3405	1.06258e-17
8141425	ENSG00000106290	TAF6	7.87243	4.3152e-08
8142671	ENSG00000106299	WASL	8.49529	1.97811e-18
8134880	ENSG00000106330	MOSPD3	7.6626	9.41897e-07
8131387	ENSG00000106346	USP42	8.97582	8.85145e-10
8142795	ENSG00000106348	IMPDH1	7.74822	8.23817e-17
8134834	ENSG00000106351	AGFG2	6.70216	1.14959e-09
8135069	ENSG00000106366	SERPINE1	6.4608	4.91271e-07
8135080	ENSG00000106367	AP1S1	6.66116	1.51874e-19
8141688	ENSG00000106397	PLOD3	7.71923	1.0325e-16
8141708	ENSG00000106404	CLDN15	7.42459	2.70816e-08
8136140	ENSG00000106459	NRF1	7.79371	1.98321e-16
8142930	ENSG00000106477	CEP41	6.54525	2.89623e-22
8137202	ENSG00000106479	ZNF862	7.66779	1.74501e-13
8136248	ENSG00000106484	MEST	7.20665	4.98689e-13
8138370	ENSG00000106524	ANKMY2	7.00011	1.01504e-07
8131600	ENSG00000106537	TSPAN13	8.12497	6.80307e-19
8131614	ENSG00000106546	AHR	10.9479	2.8196e-08
8143028	ENSG00000106554	CHCHD3	8.15049	1.74803e-24
8137250	ENSG00000106560	GIMAP2	8.63788	1.25165e-20
8132515	ENSG00000106605	BLVRA	7.0089	6.84304e-07
8139256	ENSG00000106608	URGCP	7.03203	2.81038e-10
8132557	ENSG00000106624	AEBP1	7.08595	5.84862e-14
8139299	ENSG00000106628	POLD2	7.5998	9.96025e-13
8132580	ENSG00000106636	YKT6	9.50793	4.05679e-12
8140070	ENSG00000106638	TBL2	7.1078	6.64836e-22
8161288	ENSG00000106714	CNTNAP3	6.52617	1.32384e-15
8156263	ENSG00000106723	SPIN1	9.49416	3.44107e-13
8163086	ENSG00000106771	TMEM245	9.11158	1.91339e-09
8163775	ENSG00000106780	MEGF9	9.08043	5.07277e-34
8162729	ENSG00000106785	TRIM14	8.45938	2.28232e-20
8163839	ENSG00000106804	C5	6.09192	3.53902e-28
8156060	ENSG00000106829	TLE4	9.56347	1.94123e-08
8163383	ENSG00000106868	SUSD1	8.41158	2.53508e-14
8164269	ENSG00000106991	ENG	8.34064	5.4568e-10
8154153	ENSG00000106993	CDC37L1	8.06756	7.06795e-26
8154333	ENSG00000107077	KDM4C	9.06298	1.12017e-10
8153959	ENSG00000107099	DOCK8	10.2729	5.1224e-23
8158627	ENSG00000107130	NCS1	6.67185	4.10333e-21
8155062	ENSG00000107140	TESK1	8.31878	8.96907e-10
8160559	ENSG00000107201	DDX58	7.86028	9.65352e-20
8155673	ENSG00000107242	PIP5K1B	7.05269	6.77198e-28
8160647	ENSG00000107262	BAG1	7.78349	1.59914e-13
8164665	ENSG00000107263	RAPGEF1	10.0045	1.75226e-19
8161255	ENSG00000107338	SHB	7.09783	2.50957e-10
8161727	ENSG00000107362	FAM108B1	7.43075	4.13379e-17
8161242	ENSG00000107371	EXOSC3	8.23641	2.83204e-17
7935180	ENSG00000107438	PDLIM1	8.42245	5.71924e-08
7929550	ENSG00000107443	CCNJ	8.34791	8.57194e-20
7927186	ENSG00000107551	RASSF4	7.15231	1.13244e-28
7936567	ENSG00000107560	RAB11FIP2	10.2693	2.11391e-13
7927926	ENSG00000107625	DDX50	8.35237	1.24327e-10
7927389	ENSG00000107643	MAPK8	9.27258	1.60918e-29
7928126	ENSG00000107719	KIAA1274	6.20288	1.15761e-07
7928218	ENSG00000107736	CDH23	6.64905	9.4175e-22
7934185	ENSG00000107738	C10orf54	8.5553	4.40444e-16
7934215	ENSG00000107742	SPOCK2	10.6604	1.91197e-27
7934255	ENSG00000107745	MICU1	7.66535	1.91338e-24
7934393	ENSG00000107758	PPP3CB	8.34915	1.00093e-07
7928800	ENSG00000107771	FAM190B	10.1493	2.13843e-10
7934906	ENSG00000107796	ACTA2	6.4705	2.7642e-13
7934920	ENSG00000107798	LIPA	9.16128	7.52567e-10
7929901	ENSG00000107815	C10orf2	6.49203	2.44896e-11
7935882	ENSG00000107829	FBXW4	8.35294	4.43891e-10
7929168	ENSG00000107854	TNKS2	9.58605	4.27122e-13
7930031	ENSG00000107862	GBF1	8.93078	9.25067e-07
7932554	ENSG00000107863	ARHGAP21	8.32297	4.46568e-15
7935011	ENSG00000107864	CPEB3	6.73548	2.85298e-26
7932703	ENSG00000107897	ACBD5	8.1094	1.33013e-17
7931204	ENSG00000107902	LHPP	7.93974	7.06983e-17
7931728	ENSG00000107929	LARP4B	8.45135	6.89388e-21
7925823	ENSG00000107937	GTPBP4	7.89837	4.87524e-10
7932834	ENSG00000107951	MTPAP	6.93555	4.44818e-15
7930264	ENSG00000107954	NEURL	6.8323	1.05377e-07
7936115	ENSG00000107957	SH3PXD2A	7.16436	6.14914e-11
7936134	ENSG00000107960	OBFC1	7.08235	7.17423e-16
7925978	ENSG00000108021	FAM208B	9.19083	1.37349e-14
7930422	ENSG00000108055	SMC3	9.21358	2.5721e-13
7933047	ENSG00000108094	CUL2	9.36313	2.03091e-11
7927008	ENSG00000108100	CCNY	9.93621	3.59937e-07
7933982	ENSG00000108187	PBLD	6.31872	2.69409e-26
7929424	ENSG00000108239	TBC1D12	7.17286	1.13519e-07
8015133	ENSG00000108244	KRT23	6.64009	1.28526e-20
8006655	ENSG00000108272	DHRS11	6.82678	4.65766e-07
8006627	ENSG00000108278	ZNHIT3	7.61725	1.03891e-17
8006984	ENSG00000108344	PSMD3	8.94623	1.07897e-08
8007043	ENSG00000108352	RAPGEFL1	6.71295	1.44961e-08
8008754	ENSG00000108384	RAD51C	6.69778	7.12799e-07
8017019	ENSG00000108389	MTMR4	8.63422	1.57556e-13
8017150	ENSG00000108423	TUBD1	6.7168	1.13538e-06
8007904	ENSG00000108433	GOSR2	8.52688	1.56309e-08
8008064	ENSG00000108439	PNPO	7.50061	1.00482e-23
8008887	ENSG00000108443	RPS6KB1	8.97544	4.86333e-12
8008074	ENSG00000108465	CDK5RAP3	7.66659	8.9681e-10
8016402	ENSG00000108468	CBX1	7.09947	9.18432e-13
8018400	ENSG00000108469	RECQL5	6.6962	7.18907e-08
8018428	ENSG00000108479	GALK1	6.90814	2.75135e-14
8017312	ENSG00000108510	MED13	10.2689	1.7823e-12
8011759	ENSG00000108518	PFN1	12.4332	4.65803e-09
8004030	ENSG00000108523	RNF167	8.25276	7.15136e-20
8011747	ENSG00000108528	SLC25A11	8.49246	5.83705e-21
8011734	ENSG00000108556	CHRNE	6.47424	4.51055e-08
8014008	ENSG00000108578	BLMH	8.47787	1.65879e-09
8006148	ENSG00000108587	GOSR1	8.94372	2.99417e-25
8011968	ENSG00000108590	MED31	8.43536	1.4901e-08
8017547	ENSG00000108622	ICAM2	9.21479	4.36713e-11
8014100	ENSG00000108666	C17orf75	7.38882	7.45607e-23
8006392	ENSG00000108671	PSMD11	9.32448	1.36329e-21
8006440	ENSG00000108688	CCL7	6.62079	1.18885e-19
8006433	ENSG00000108691	CCL2	8.89734	2.29843e-27
8015526	ENSG00000108773	KAT2A	8.72026	1.63588e-12
8016628	ENSG00000108819	PPP1R9B	7.86448	9.20096e-10
8015914	ENSG00000108840	HDAC5	7.98508	8.37951e-20
8017651	ENSG00000108854	SMURF2	9.23837	2.25665e-10
8015835	ENSG00000108861	DUSP3	7.20549	6.27393e-11
8017843	ENSG00000108932	SLC16A6	8.60153	4.12381e-23
8017867	ENSG00000108950	FAM20A	6.30642	2.49596e-07
8016832	ENSG00000108960	MMD	9.29676	1.16543e-11
8003700	ENSG00000108963	DPH1	7.67496	8.0673e-11
8009476	ENSG00000108984	MAP2K6	7.45792	5.07341e-29
8009685	ENSG00000109062	SLC9A3R1	9.61671	6.51074e-14
8005839	ENSG00000109084	TMEM97	7.55472	2.25824e-10
8012896	ENSG00000109099	PMP22	7.43461	5.92953e-10
8013660	ENSG00000109107	ALDOC	7.56173	1.17683e-25
8005903	ENSG00000109111	SUPT6H	9.97811	3.37762e-15
8013812	ENSG00000109118	PHF12	9.92608	7.00137e-12
8100328	ENSG00000109189	USP46	7.24962	7.28324e-07
8100382	ENSG00000109220	CHIC2	10.7742	1.36657e-11
8101925	ENSG00000109270	LAMTOR3	8.47012	7.62855e-08
8096635	ENSG00000109320	NFKB1	10.6082	1.59462e-10
8102817	ENSG00000109381	ELF2	8.74152	2.42168e-11
8102912	ENSG00000109436	TBC1D9	7.85136	5.21119e-18
8102950	ENSG00000109452	INPP4B	8.76295	4.50943e-17
8098177	ENSG00000109466	KLHL2	7.91425	1.57682e-09
8093906	ENSG00000109501	WFS1	6.34973	1.30844e-09
8099649	ENSG00000109606	DHX15	9.39924	2.01946e-10
8099696	ENSG00000109618	SEPSECS	8.6642	7.5155e-27
8099326	ENSG00000109667	SLC2A9	6.52242	2.63327e-25
8094476	ENSG00000109680	TBC1D19	7.40872	2.59334e-17
8094228	ENSG00000109743	BST1	8.58914	7.44681e-15
8098121	ENSG00000109756	RAPGEF2	8.43292	1.74355e-07
8094599	ENSG00000109787	KLF3	11.3204	5.2407e-21
8094625	ENSG00000109790	KLHL5	8.47359	2.3681e-21
8099897	ENSG00000109814	UGDH	7.28346	5.22004e-31
7938880	ENSG00000109854	HTATIP2	7.4105	4.20694e-11
7950906	ENSG00000109861	CTSC	9.25723	2.52071e-08
7947189	ENSG00000109881	CCDC34	6.20937	9.70056e-13
7939102	ENSG00000109911	ELP4	7.59951	2.05094e-19
7947969	ENSG00000109920	FNBP4	10.4615	1.7977e-15
7944656	ENSG00000109929	SC5DL	9.05843	3.60259e-30
7944739	ENSG00000109943	CRTAM	7.04945	8.63664e-12
7944751	ENSG00000109944	C11orf63	6.56813	9.29198e-11
7952325	ENSG00000109971	HSPA8	12.5172	4.61688e-18
7952408	ENSG00000110013	SIAE	7.03314	3.29167e-07
7941111	ENSG00000110025	SNX15	7.27357	5.78091e-13
7940160	ENSG00000110042	DTX4	8.21758	8.39654e-15
7949277	ENSG00000110046	ATG2A	8.30737	1.18894e-10
7949904	ENSG00000110057	UNC93B1	7.98022	5.70565e-15
7948455	ENSG00000110077	MS4A6A	8.0134	7.6773e-29
7944113	ENSG00000110274	CEP164	6.69447	4.21213e-10
7943376	ENSG00000110318	KIAA1377	6.1775	1.15069e-08
7943424	ENSG00000110330	BIRC2	9.82637	2.56098e-17
7952103	ENSG00000110367	DDX6	10.7703	1.27582e-21
7944493	ENSG00000110395	CBL	9.23441	9.74508e-11
7947434	ENSG00000110429	FBXO3	9.27124	1.69995e-17
7940409	ENSG00000110448	CD5	10.8083	1.31423e-13
7939507	ENSG00000110455	ACCS	7.00867	2.03965e-09
7947652	ENSG00000110497	AMBRA1	8.46315	3.16881e-13
7940824	ENSG00000110583	NAA40	7.615	2.57355e-15
7937852	ENSG00000110628	SLC22A18	6.99663	9.71394e-12
7951485	ENSG00000110660	SLC35F2	7.10409	1.82943e-09
7945734	ENSG00000110665	C11orf21	7.31117	1.73755e-21
7938669	ENSG00000110696	C11orf58	9.94252	7.08282e-12
7949808	ENSG00000110697	PITPNM1	8.61041	2.30483e-12
7945902	ENSG00000110713	NUP98	9.75288	5.93731e-21
7949916	ENSG00000110721	CHKA	8.40898	2.61291e-07
7938762	ENSG00000110768	GTF2H1	7.59835	6.8379e-10
7951596	ENSG00000110777	POU2AF1	7.43686	3.26502e-15
7954559	ENSG00000110841	PPFIBP1	6.3516	6.33222e-23
7961075	ENSG00000110848	CD69	11.4201	1.64792e-25
7966072	ENSG00000110851	PRDM4	9.12385	1.04676e-11
7967072	ENSG00000110871	COQ5	7.40602	4.90105e-15
7966127	ENSG00000110876	SELPLG	10.325	1.37415e-15
7962112	ENSG00000110888	CAPRIN2	7.21054	2.11373e-09
7966202	ENSG00000110906	KCTD10	8.0458	4.28026e-25
7963212	ENSG00000110911	SLC11A2	8.21826	3.18026e-11
7958565	ENSG00000110921	MVK	6.75058	2.66721e-11
7963289	ENSG00000110934	BIN2	9.87156	6.89425e-23
7965156	ENSG00000111052	LIN7A	6.65011	1.09321e-17
7957633	ENSG00000111142	METAP2	8.70008	2.0139e-08
7965627	ENSG00000111144	LTA4H	9.59337	5.40572e-17
7957665	ENSG00000111145	ELK3	8.60103	1.55355e-10
7961208	ENSG00000111196	MAGOHB	8.21553	2.55233e-17
7961365	ENSG00000111261	MANSC1	6.29156	8.2986e-19
7961371	ENSG00000111266	DUSP16	8.04696	2.61304e-18
7954021	ENSG00000111269	CREBL2	7.86732	4.35946e-20
7958761	ENSG00000111271	ACAD10	6.90752	3.19268e-07
7958784	ENSG00000111275	ALDH2	8.7938	1.60572e-07
7954029	ENSG00000111276	CDKN1B	9.98214	7.75007e-07
7966462	ENSG00000111300	NAA25	8.9119	3.68577e-11
7960529	ENSG00000111319	SCNN1A	6.15462	1.32775e-07
7953321	ENSG00000111321	LTBR	7.41535	8.60795e-11
7958895	ENSG00000111331	OAS3	7.82046	1.52136e-11
7958913	ENSG00000111335	OAS2	8.24588	2.8529e-16
7961514	ENSG00000111341	MGP	6.42691	1.49877e-09
7966542	ENSG00000111344	RASAL1	6.28986	8.21164e-24
7962516	ENSG00000111371	SLC38A1	11.7681	6.55046e-08
7959052	ENSG00000111445	RFC5	7.48539	9.8049e-11
7967685	ENSG00000111450	STX2	8.30488	1.24142e-18
7959893	ENSG00000111452	GPR133	6.40102	9.44926e-16
7955896	ENSG00000111481	COPZ1	9.01205	1.12025e-08
7956910	ENSG00000111530	CAND1	8.8055	3.25216e-12
7964787	ENSG00000111537	IFNG	7.07281	2.43536e-23
7956088	ENSG00000111540	RAB5B	8.8905	4.76072e-13
7956949	ENSG00000111581	NUP107	7.78318	1.52909e-15
7957106	ENSG00000111596	CNOT2	10.3269	1.9698e-16
7964145	ENSG00000111602	TIMELESS	6.33635	1.55114e-24
7960553	ENSG00000111639	MRPL51	9.44049	8.34555e-10
7960642	ENSG00000111644	ACRBP	7.01424	1.11585e-07
7965723	ENSG00000111647	UHRF1BP1L	8.28493	1.03668e-08
7958000	ENSG00000111666	CHPT1	10.0901	3.12882e-07
7953483	ENSG00000111667	USP5	7.37625	8.34316e-20
7953508	ENSG00000111669	TPI1	8.02874	2.0354e-10
7953569	ENSG00000111679	PTPN6	10.01	2.94495e-19
7954388	ENSG00000111711	GOLT1B	8.25479	1.24293e-09
7959123	ENSG00000111725	PRKAB1	8.27463	5.45273e-12
7958158	ENSG00000111727	HCFC2	7.77554	8.42601e-14
7953723	ENSG00000111729	CLEC4A	7.55581	2.21481e-18
7966929	ENSG00000111737	RAB35	8.67681	1.40992e-09
7953812	ENSG00000111752	PHC1	8.74459	1.93774e-10
7958331	ENSG00000111785	RIC8B	7.01271	1.45115e-17
7954492	ENSG00000111790	FGFR1OP2	8.05859	1.42398e-07
8117476	ENSG00000111801	BTN3A3	8.63625	4.94639e-26
8124262	ENSG00000111802	TDP2	9.52085	7.44897e-11
8121588	ENSG00000111817	DSE	8.62693	2.18421e-13
8121622	ENSG00000111834	RSPH4A	6.53115	5.89353e-23
8123893	ENSG00000111837	MAK	6.20878	5.55613e-14
8116859	ENSG00000111843	TMEM14C	8.70527	1.32481e-18
8116835	ENSG00000111846	GCNT2	6.3845	1.18253e-07
8123936	ENSG00000111859	NEDD9	8.63189	1.48094e-16
8121734	ENSG00000111875	ASF1A	7.91946	5.67187e-07
8129214	ENSG00000111877	MCM9	7.90382	8.83509e-21
8128099	ENSG00000111886	GABRR2	6.53224	9.30823e-10
8129317	ENSG00000111897	SERINC1	10.7282	3.33715e-22
8129363	ENSG00000111906	HDDC2	7.94415	1.94239e-13
8124280	ENSG00000111913	FAM65B	9.83494	5.86905e-27
8122637	ENSG00000111961	SASH1	6.49386	5.6715e-17
8122660	ENSG00000111962	UST	6.70085	5.04893e-25
8130383	ENSG00000112031	MTRF1L	7.91142	6.02303e-13
8118945	ENSG00000112033	PPARD	8.45639	4.41161e-09
8118963	ENSG00000112039	FANCE	6.95644	1.32039e-26
8125959	ENSG00000112053	SLC26A8	6.00654	1.69636e-11
8119067	ENSG00000112078	KCTD20	8.58464	1.43932e-15
8119076	ENSG00000112078	KCTD20	6.19924	1.04499e-13
8126018	ENSG00000112079	STK38	10.3272	7.92142e-11
8126147	ENSG00000112167	SAYSD1	7.49874	4.52525e-11
8126288	ENSG00000112195	TREML2	7.11749	7.32312e-19
8120382	ENSG00000112200	ZNF451	8.7392	6.69864e-18
8127370	ENSG00000112232	KHDRBS2	6.89136	1.22929e-21
8128429	ENSG00000112237	CCNC	9.19765	3.00793e-10
8128472	ENSG00000112249	ASCC3	8.18211	2.70851e-07
8129522	ENSG00000112282	MED23	9.77774	8.10418e-12
8128818	ENSG00000112290	WASF1	6.56573	4.48776e-11
8129618	ENSG00000112299	VNN1	6.65434	4.46702e-20
8129637	ENSG00000112303	VNN2	8.4014	4.03913e-23
8117219	ENSG00000112304	ACOT13	7.20327	5.50289e-22
8129706	ENSG00000112339	HBS1L	9.67035	1.84807e-10
8122242	ENSG00000112357	PEX7	6.78862	1.34591e-06
8128767	ENSG00000112365	ZBTB24	8.23071	2.50972e-13
8121429	ENSG00000112367	FIG4	7.84925	1.00956e-29
8122343	ENSG00000112406	HECA	9.61292	1.44773e-09
8118682	ENSG00000112511	PHF1	9.98798	2.12789e-12
8125752	ENSG00000112514	CUTA	9.04803	6.31158e-08
8126312	ENSG00000112561	TFEB	7.53594	6.07758e-11
8126371	ENSG00000112576	CCND3	9.50034	1.12245e-14
8119492	ENSG00000112578	BYSL	6.969	4.14695e-14
8123507	ENSG00000112592	TBP	9.54247	7.70795e-09
8126387	ENSG00000112599	GUCA1B	6.45475	9.81883e-14
8119582	ENSG00000112624	KIAA0240	8.24807	3.42935e-17
8119627	ENSG00000112640	PPP2R5D	7.71711	1.21026e-10
8126512	ENSG00000112651	MRPL2	7.59416	3.17177e-14
8116548	ENSG00000112679	DUSP22	8.04446	8.89583e-17
8123562	ENSG00000112699	GMDS	7.76833	9.29646e-18
8126750	ENSG00000112796	ENPP5	6.05735	3.04842e-19
8116734	ENSG00000112799	LY86	8.07785	1.51517e-18
8108603	ENSG00000112855	HARS2	7.67388	4.54092e-24
8105153	ENSG00000112992	NNT	8.77761	8.26882e-12
8114455	ENSG00000113013	HSPA9	10.1912	2.70267e-13
8106280	ENSG00000113161	HMGCR	8.07377	2.43898e-10
8110169	ENSG00000113194	FAF2	9.50095	1.65512e-25
8116372	ENSG00000113269	RNF130	9.49879	1.07701e-06
8112807	ENSG00000113273	ARSB	7.61134	1.07073e-12
8111286	ENSG00000113360	DROSHA	7.77081	3.10305e-12
8112220	ENSG00000113448	PDE4D	7.96276	2.91216e-10
8110755	ENSG00000113504	SLC12A7	7.37673	5.37091e-12
8107942	ENSG00000113522	RAD50	8.19284	2.092e-07
8111629	ENSG00000113569	NUP155	9.09203	5.1473e-19
8114814	ENSG00000113580	NR3C1	9.1171	5.04688e-19
8105633	ENSG00000113593	PPWD1	9.3205	3.74115e-11
8112388	ENSG00000113595	TRIM23	7.767	1.42391e-16
8105647	ENSG00000113597	C5orf44	7.44174	1.49388e-20
8108099	ENSG00000113615	SEC24A	8.67447	4.51441e-09
8111788	ENSG00000113638	TTC33	6.76298	3.20396e-12
8109802	ENSG00000113643	RARS	8.15123	3.2394e-20
8108954	ENSG00000113649	TCERG1	9.66112	1.34599e-11
8114920	ENSG00000113657	DPYSL3	6.25104	3.20633e-10
8109201	ENSG00000113716	HMGXB3	8.35432	1.67017e-08
8115099	ENSG00000113721	PDGFRB	6.34	1.85446e-08
8110022	ENSG00000113732	ATP6V0E1	10.7773	1.85999e-10
8110106	ENSG00000113749	HRH2	6.70217	1.62329e-18
8081867	ENSG00000113845	TIMMDC1	8.72537	4.16592e-13
8089851	ENSG00000113924	HGD	6.64775	3.5295e-21
8093278	ENSG00000113924	HGD	6.64775	3.5295e-21
8090737	ENSG00000113971	NPHP3	7.65237	3.69471e-11
8082035	ENSG00000114013	CD86	8.33521	5.52718e-07
8081277	ENSG00000114021	NIT2	9.313	5.44096e-08
8077635	ENSG00000114026	OGG1	6.9833	1.22003e-25
8089999	ENSG00000114030	KPNA1	8.56702	4.30145e-07
7986769	ENSG00000114062	UBE3A	8.6026	1.22838e-17
8082940	ENSG00000114098	ARMC8	9.17272	4.86101e-16
8091103	ENSG00000114126	TFDP2	9.37224	2.24444e-14
8078227	ENSG00000114166	KAT2B	9.49939	5.49651e-17
8086961	ENSG00000114268	PFKFB4	6.70954	2.53405e-11
8092933	ENSG00000114331	ACAP2	9.38117	1.53166e-16
8083941	ENSG00000114346	ECT2	6.21764	5.44708e-09
8079964	ENSG00000114353	GNAI2	7.15999	5.30723e-16
8079950	ENSG00000114353	GNAI2	10.6404	6.89982e-12
8081316	ENSG00000114354	TFG	8.69386	2.08479e-10
8087634	ENSG00000114383	TUSC2	7.96802	2.01528e-11
8087669	ENSG00000114388	NPRL2	7.31324	1.09464e-10
8079993	ENSG00000114395	CYB561D2	6.92286	4.40167e-13
8084146	ENSG00000114416	FXR1	9.37406	2.59211e-08
8093258	ENSG00000114473	IQCG	6.42429	1.489e-22
8082229	ENSG00000114491	UMPS	7.49147	3.11278e-13
8090256	ENSG00000114520	SNX4	7.88882	9.15642e-16
8090295	ENSG00000114544	SLC41A3	7.88418	1.28746e-16
8082314	ENSG00000114554	PLXNA1	7.27976	4.47175e-14
8086754	ENSG00000114650	SCAP	8.01088	9.8167e-09
8090518	ENSG00000114656	KIAA1257	6.2991	7.09873e-08
8090678	ENSG00000114686	MRPL3	8.71142	2.26828e-18
8080001	ENSG00000114735	HEMK1	7.14347	6.64101e-15
8087739	ENSG00000114737	CISH	6.91359	8.04311e-08
8080013	ENSG00000114738	MAPKAPK3	8.9348	1.42776e-06
8091432	ENSG00000114744	COMMD2	9.04246	2.5187e-26
8086317	ENSG00000114745	GORASP1	6.82079	2.29769e-18
8092418	ENSG00000114770	ABCC5	6.91919	3.94545e-34
8078962	ENSG00000114784	EIF1B	8.54698	1.04794e-12
8084219	ENSG00000114796	KLHL24	9.55254	4.8036e-29
8079079	ENSG00000114857	NKTR	9.48101	3.03407e-08
8088001	ENSG00000114904	NEK4	7.12854	5.91692e-15
8058415	ENSG00000114933	INO80D	10.4753	5.05769e-17
8053949	ENSG00000114982	KANSL3	8.55783	2.23006e-27
8053975	ENSG00000114988	LMAN2L	6.359	1.25288e-06
8044462	ENSG00000114999	TTL	7.60141	1.42984e-14
8054712	ENSG00000115008	IL1A	6.60949	1.76803e-08
8044686	ENSG00000115091	ACTR3	10.7971	1.64913e-13
8050805	ENSG00000115138	POMC	6.91642	2.83843e-09
8045816	ENSG00000115159	GPD2	7.18151	1.18799e-13
8055980	ENSG00000115165	CYTIP	11.9346	1.75795e-09
8056005	ENSG00000115170	ACVR1	7.26731	8.3147e-19
8051066	ENSG00000115204	MPV17	10.0033	2.85029e-22
8051075	ENSG00000115207	GTF3C2	8.75452	9.08703e-07
8046695	ENSG00000115232	ITGA4	9.76782	1.5908e-12
8045946	ENSG00000115233	PSMD14	7.98009	4.86028e-07
8040908	ENSG00000115234	SNX17	8.85281	1.34335e-06
8056285	ENSG00000115267	IFIH1	8.01686	8.0461e-07
8046003	ENSG00000115271	GCA	7.71167	3.29641e-20
8042859	ENSG00000115274	INO80B	7.26517	3.58781e-15
8024273	ENSG00000115286	NDUFS7	7.98518	1.18731e-06
8041179	ENSG00000115295	CLIP4	8.25075	1.47064e-15
8053231	ENSG00000115318	LOXL3	6.4005	1.4351e-11
8042917	ENSG00000115325	DOK1	7.29243	2.66962e-09
8042953	ENSG00000115350	POLE4	7.82879	1.75308e-08
8058614	ENSG00000115365	LANCL1	8.62414	1.90995e-20
8046975	ENSG00000115368	WDR75	9.33327	1.25268e-11
8057744	ENSG00000115415	STAT1	9.94517	2.40631e-07
8047097	ENSG00000115419	GLS	8.74577	1.95689e-07
8058837	ENSG00000115425	PECR	6.86823	3.45496e-24
8043131	ENSG00000115459	ELMOD3	7.02793	4.08208e-09
8052562	ENSG00000115484	CCT4	8.48445	1.16483e-06
8042223	ENSG00000115504	EHBP1	7.41144	9.16804e-18
8054217	ENSG00000115514	TXNDC9	6.97429	6.19017e-08
8053484	ENSG00000115525	ST3GAL5	8.93641	2.56475e-24
8054297	ENSG00000115526	CHST10	7.36932	4.84691e-07
8047228	ENSG00000115540	MOB4	9.11133	6.73152e-07
8043283	ENSG00000115548	KDM3A	9.47489	2.06536e-18
8058973	ENSG00000115568	ZNF142	8.21091	9.33368e-12
8043995	ENSG00000115594	IL1R1	6.8239	4.87664e-14
8048505	ENSG00000115661	STK16	7.00623	1.69153e-07
8060225	ENSG00000115677	HDLBP	9.37851	8.63577e-17
8060205	ENSG00000115687	PASK	7.82912	1.11991e-26
8060257	ENSG00000115694	STK25	7.77776	1.3084e-19
8040238	ENSG00000115756	HPCAL1	8.25538	1.31189e-06
8050255	ENSG00000115761	NOL10	8.95529	2.57486e-07
8045247	ENSG00000115762	PLEKHB2	9.42896	6.53475e-07
8046306	ENSG00000115806	GORASP2	10.1368	1.01034e-16
8051528	ENSG00000115816	CEBPZ	7.58567	2.51834e-07
8051547	ENSG00000115825	PRKD3	8.31888	5.3143e-13
8041508	ENSG00000115828	QPCT	7.53167	9.27051e-15
8045398	ENSG00000115839	RAB3GAP1	8.35949	2.21734e-09
8042310	ENSG00000115902	SLC1A4	7.76009	4.23213e-12
8051670	ENSG00000115904	SOS1	9.01894	1.11173e-28
8051820	ENSG00000115970	THADA	8.22772	8.59538e-15
8041781	ENSG00000116016	EPAS1	7.10763	1.05969e-18
8024078	ENSG00000116017	ARID3A	7.07855	3.08688e-17
8056977	ENSG00000116044	NFE2L2	9.59813	1.26187e-16
8046680	ENSG00000116095	PLEKHA3	7.12649	1.52488e-08
8059279	ENSG00000116106	EPHA4	8.63264	2.07399e-18
7916432	ENSG00000116133	DHCR24	6.9935	9.70366e-24
7911701	ENSG00000116151	MORN1	6.72662	6.21722e-14
7901513	ENSG00000116171	SCP2	7.59706	5.2689e-13
7907657	ENSG00000116191	RALGPS2	9.00494	1.4016e-25
7911870	ENSG00000116198	CEP104	7.74562	6.12758e-21
7901592	ENSG00000116205	TCEANC2	6.94059	5.68867e-12
7911993	ENSG00000116237	ICMT	6.94949	2.14068e-13
7903592	ENSG00000116299	KIAA1324	7.38587	4.19057e-15
7903719	ENSG00000116337	AMPD2	8.696	6.93339e-16
7914235	ENSG00000116350	SRSF4	9.12724	9.25257e-13
7914245	ENSG00000116353	MECR	6.94257	3.5822e-13
7899774	ENSG00000116478	HDAC1	9.72368	1.87777e-09
7899829	ENSG00000116497	S100PBP	7.89994	1.78897e-08
7914603	ENSG00000116514	RNF19B	9.12898	1.30132e-07
7914630	ENSG00000116525	TRIM62	7.44928	3.92606e-10
7906072	ENSG00000116586	LAMTOR2	6.73271	1.69505e-08
7897728	ENSG00000116663	FBXO6	6.83662	1.56352e-14
7908178	ENSG00000116668	SWT1	7.13284	6.74637e-07
7897824	ENSG00000116688	MFN2	8.86597	2.25759e-10
7897849	ENSG00000116691	MIIP	7.34179	1.21465e-09
7922773	ENSG00000116701	NCF2	9.04343	6.48879e-18
7916862	ENSG00000116729	WLS	6.63132	6.09153e-24
7898070	ENSG00000116731	PRDM2	10.185	1.20557e-06
7908409	ENSG00000116741	RGS2	11.5968	3.93403e-11
7908421	ENSG00000116747	TROVE2	9.01331	1.48708e-11
7902269	ENSG00000116754	SRSF11	11.3728	8.90614e-11
7902290	ENSG00000116761	CTH	6.19658	9.082e-13
7912659	ENSG00000116771	AGMAT	7.34353	1.18076e-19
7898227	ENSG00000116786	PLEKHM2	9.65321	2.48118e-21
7917037	ENSG00000116791	CRYZ	7.72785	2.74304e-11
7900087	ENSG00000116863	ADPRHL2	7.72172	4.55933e-10
7919038	ENSG00000116874	WARS2	7.5433	6.68828e-17
7910651	ENSG00000116957	TBCE	6.84902	5.48122e-14
7915238	ENSG00000116981	NT5C1A	6.2765	2.44351e-12
7915277	ENSG00000116990	MYCL1	6.5139	7.1504e-10
7900395	ENSG00000117000	RLF	10.2685	5.26351e-08
7910950	ENSG00000117009	KMO	7.22115	8.01715e-23
7902367	ENSG00000117054	ACADM	8.09483	3.1603e-15
7912937	ENSG00000117115	PADI2	7.73892	2.27179e-18
7923453	ENSG00000117139	KDM5B	8.59138	2.23884e-16
7923489	ENSG00000117153	KLHL12	8.04519	7.7521e-17
7917255	ENSG00000117155	SSX2IP	7.19982	4.13525e-08
7917359	ENSG00000117174	ZNHIT6	8.57046	2.33956e-11
7913249	ENSG00000117242	PINK1-AS	7.36198	1.42134e-16
7913252	ENSG00000117242	PINK1-AS	8.54422	3.74243e-16
7923812	ENSG00000117280	RAB7L1	8.0444	1.0017e-15
7919243	ENSG00000117281	CD160	7.62251	7.39227e-19
7913682	ENSG00000117305	HMGCL	6.72168	1.20905e-08
7909350	ENSG00000117322	CR2	6.93338	7.45361e-25
7919729	ENSG00000117362	APH1A	8.8664	1.55865e-14
7900888	ENSG00000117408	IPO13	6.99706	3.87403e-26
7901110	ENSG00000117448	AKR1A1	8.26636	2.77968e-17
7915787	ENSG00000117461	PIK3R3	6.17064	5.49629e-13
7907310	ENSG00000117523	PRRC2C	11.3846	2.00234e-13
7922309	ENSG00000117533	VAMP4	8.56676	9.04431e-07
7903188	ENSG00000117569	PTBP2	9.67281	5.22271e-18
7907466	ENSG00000117593	DARS2	6.86518	7.00493e-19
7909478	ENSG00000117597	DIEXF	7.71814	1.14232e-06
7913814	ENSG00000117614	SYF2	8.77774	1.76005e-09
7913824	ENSG00000117616	C1orf63	8.80028	3.39179e-22
7903281	ENSG00000117620	SLC35A3	7.66585	2.42635e-08
7909529	ENSG00000117625	RCOR3	8.75661	1.24889e-06
7899057	ENSG00000117640	FAM54B	7.76735	2.4739e-10
7899029	ENSG00000117643	MAN1C1	7.97281	1.10141e-06
7899192	ENSG00000117676	RPS6KA1	8.5829	2.08892e-22
7899377	ENSG00000117751	PPP1R8	8.00904	2.0225e-23
8024204	ENSG00000118046	STK11	7.35185	1.50073e-07
7952069	ENSG00000118096	IFT46	7.36003	8.99267e-12
7951246	ENSG00000118113	MMP8	6.47484	2.14269e-08
8037898	ENSG00000118162	KPTN	6.36871	1.3063e-09
8047815	ENSG00000118246	FASTKD2	7.41509	1.16569e-08
8047738	ENSG00000118257	NRP2	6.28712	1.34245e-16
8047839	ENSG00000118260	CREB1	9.96059	2.90464e-16
8022747	ENSG00000118276	B4GALT6	6.66165	1.41056e-11
7942798	ENSG00000118369	USP35	7.26737	8.97103e-19
8127767	ENSG00000118402	ELOVL4	6.20049	1.22463e-08
8121118	ENSG00000118412	CASP8AP2	7.77403	2.7812e-12
8127743	ENSG00000118418	HMGN3	7.41532	6.89728e-07
7916928	ENSG00000118454	ANKRD13C	9.18979	2.36873e-16
8120441	ENSG00000118482	PHF3	10.3788	4.3137e-12
8130032	ENSG00000118496	FBXO30	8.05352	4.87136e-21
8122554	ENSG00000118508	RAB32	6.99102	6.484e-07
8002667	ENSG00000118557	PMFBP1	6.20002	2.92931e-09
7956658	ENSG00000118596	SLC16A7	8.5783	3.47713e-19
8027279	ENSG00000118620	ZNF430	7.8646	1.28413e-17
8043197	ENSG00000118640	VAMP8	9.83577	3.41169e-12
8121370	ENSG00000118690	ARMC2	6.55998	2.69263e-24
8062349	ENSG00000118705	RPN2	9.38132	6.71281e-07
8062319	ENSG00000118707	TGIF2	8.13803	1.80056e-15
8083656	ENSG00000118855	MFSD1	8.83612	5.47073e-14
8050594	ENSG00000118960	HS1BP3	6.74447	8.34008e-10
8050608	ENSG00000118961	C2orf43	6.56858	6.35464e-21
8113220	ENSG00000118985	ELL2	9.00328	5.69518e-11
8115664	ENSG00000118990	GLRXP3	6.0787	2.35393e-15
8057933	ENSG00000119041	GTF3C3	8.04442	2.20733e-11
8108066	ENSG00000119048	UBE2B	8.80601	4.8571e-11
8161774	ENSG00000119121	TRPM6	6.34279	5.27838e-18
8050176	ENSG00000119185	ITGB1BP1	7.9128	1.87175e-13
7967486	ENSG00000119242	CCDC92	7.87615	1.45526e-07
7924996	ENSG00000119280	C1orf198	7.37913	6.39897e-07
7925364	ENSG00000119285	HEATR1	8.86414	1.43152e-10
8163452	ENSG00000119321	FKBP15	8.26037	1.49304e-21
8157144	ENSG00000119328	FAM206A	7.79005	1.31434e-06
8164440	ENSG00000119333	WDR34	6.98722	1.02528e-10
8158523	ENSG00000119383	PPP2R4	7.31214	7.2185e-08
8163882	ENSG00000119396	RAB14	11.2882	1.72488e-07
8157534	ENSG00000119397	CNTRL	7.87044	1.08653e-17
8157761	ENSG00000119408	NEK6	7.67045	3.47937e-11
8164155	ENSG00000119414	PPP6C	11.379	1.72243e-13
8163948	ENSG00000119446	RBM18	8.73214	1.11095e-06
8163437	ENSG00000119457	SLC46A2	6.5217	7.43967e-14
8157233	ENSG00000119471	HSDL2	7.06472	9.88175e-33
8164177	ENSG00000119487	MAPKAP1	8.84473	2.50865e-16
8156873	ENSG00000119509	INVS	7.98622	5.13183e-11
8156770	ENSG00000119514	GALNT12	7.10646	1.83851e-09
8164034	ENSG00000119522	DENND1A	7.82988	9.40514e-11
8162827	ENSG00000119523	ALG2	8.89053	1.48468e-10
7914950	ENSG00000119535	CSF3R	10.3717	1.34759e-13
8039791	ENSG00000119574	ZBTB45	7.03197	1.79009e-08
7980265	ENSG00000119640	ACYP1	6.43045	3.07656e-16
7980189	ENSG00000119682	KIAA0317	9.35095	1.0951e-15
7975815	ENSG00000119685	TTLL5	8.48679	1.35694e-22
7980115	ENSG00000119688	ABCD4	7.29705	2.2247e-09
7980098	ENSG00000119711	ALDH6A1	7.14855	3.14517e-11
7975760	ENSG00000119718	EIF2B2	7.92504	1.19753e-14
7975661	ENSG00000119723	COQ6	7.14112	3.94537e-20
8052143	ENSG00000119737	GPR75	7.85618	4.07672e-08
8040753	ENSG00000119777	TMEM214	8.27362	2.51521e-13
8041281	ENSG00000119820	YIPF4	8.47533	1.2802e-09
8041273	ENSG00000119820	YIPF4	7.61511	1.06989e-06
8042291	ENSG00000119844	AFTPH	8.83647	1.40106e-06
8052399	ENSG00000119866	BCL11A	7.7257	2.51102e-20
8127549	ENSG00000119899	SLC17A5	7.76151	1.31994e-18
7929858	ENSG00000119906	FAM178A	6.93814	3.90346e-15
7929047	ENSG00000119922	IFIT2	8.23448	3.60701e-09
7929768	ENSG00000119929	CUTC	8.1842	1.93772e-15
7935572	ENSG00000119943	PYROXD2	6.64891	2.257e-17
7935951	ENSG00000120029	C10orf76	8.81394	6.47091e-09
8017711	ENSG00000120063	GNA13	11.1231	6.13982e-09
8115831	ENSG00000120129	DUSP1	12.3267	2.91497e-22
8115681	ENSG00000120137	PANK3	8.80637	2.3694e-14
8154163	ENSG00000120158	RCL1	8.58008	7.63764e-10
8160521	ENSG00000120162	MOB3B	7.51417	8.48963e-08
8130129	ENSG00000120253	NUP43	8.02998	4.47497e-08
8122705	ENSG00000120265	PCMT1	9.02107	2.27396e-08
8171896	ENSG00000120280	CXorf21	7.7932	5.42177e-09
8108593	ENSG00000120314	WDR55	7.34083	3.78943e-12
8114733	ENSG00000120318	ARAP3	6.84589	1.92896e-16
8114647	ENSG00000120329	SLC25A2	6.15977	9.1649e-09
7907213	ENSG00000120370	GORAB	7.92789	1.71834e-15
8123137	ENSG00000120437	ACAT2	7.1953	1.84633e-13
7952445	ENSG00000120458	MSANTD2	7.7571	2.81736e-07
8103043	ENSG00000120519	SLC10A7	8.38894	6.5301e-21
8152340	ENSG00000120526	NUDCD1	6.89801	3.64204e-07
8147883	ENSG00000120533	ENY2	9.26198	4.38395e-07
7926545	ENSG00000120594	PLXDC2	9.81097	3.29381e-07
7932938	ENSG00000120616	EPC1	10.1117	1.49454e-11
7971222	ENSG00000120662	MTRF1	7.3789	3.56995e-07
7971134	ENSG00000120685	PROSER1	9.83015	1.84623e-23
7968746	ENSG00000120688	WBP4	7.26971	3.17158e-07
7971197	ENSG00000120690	ELF1	11.2406	6.03509e-07
7971218	ENSG00000120696	KBTBD7	7.29329	3.59627e-12
7971027	ENSG00000120697	ALG5	7.95549	7.86417e-19
8108321	ENSG00000120709	FAM53C	8.46492	2.52746e-07
8108370	ENSG00000120738	EGR1	10.0463	4.432e-13
7965523	ENSG00000120798	NR2C1	8.35788	1.44538e-14
7957890	ENSG00000120800	UTP20	7.59029	1.01913e-09
7965789	ENSG00000120805	ARL1	7.69598	1.09463e-12
7966046	ENSG00000120832	MTERFD3	6.35171	2.9542e-08
7957551	ENSG00000120833	SOCS2	6.97237	1.23988e-17
7965846	ENSG00000120860	CCDC53	7.7521	1.52551e-10
7957759	ENSG00000120868	APAF1	7.54221	4.09568e-23
8150076	ENSG00000120875	DUSP4	7.42076	9.18292e-19
8145490	ENSG00000120899	PTK2B	8.81498	3.76201e-19
8145175	ENSG00000120913	PDLIM2	7.54466	7.4653e-25
8145532	ENSG00000120915	EPHX2	6.93227	3.69802e-12
8150565	ENSG00000120925	RNF170	7.18549	5.88834e-15
8150830	ENSG00000120992	LYPLA1	9.25121	1.24276e-07
8016847	ENSG00000121060	TRIM25	9.16293	1.9121e-08
8008646	ENSG00000121064	SCPEP1	8.56245	6.85103e-09
8016578	ENSG00000121073	SLC35B1	9.05831	2.16733e-17
8016590	ENSG00000121104	FAM117A	9.14516	3.30439e-09
8097867	ENSG00000121210	KIAA0922	10.0026	1.16943e-06
7995479	ENSG00000121274	PAPD5	9.75915	1.06146e-09
7995492	ENSG00000121281	ADCY7	8.87694	3.01235e-22
8035958	ENSG00000121289	CEP89	6.68304	2.94845e-24
8035896	ENSG00000121297	TSHZ3	6.66467	3.42139e-11
7961440	ENSG00000121316	PLBD1	8.9283	9.20011e-14
8031762	ENSG00000121406	ZNF549	7.34114	1.43068e-22
8039730	ENSG00000121413	ZSCAN18	7.21916	6.0576e-14
8031792	ENSG00000121417	ZNF211	8.12718	1.78628e-13
7922870	ENSG00000121486	TRMT1L	7.0722	6.45377e-20
8082153	ENSG00000121542	SEC22A	7.92616	4.66094e-17
8082058	ENSG00000121552	CSTA	7.40246	1.90853e-08
8089785	ENSG00000121577	POPDC2	6.31035	2.58993e-16
8089743	ENSG00000121578	B4GALT4	7.01844	8.94519e-07
8089652	ENSG00000121579	NAA50	10.8073	3.18631e-24
7911078	ENSG00000121644	PPPDE1	7.50612	3.09022e-20
7939298	ENSG00000121691	CAT	8.78446	1.38326e-26
7967900	ENSG00000121741	ZMYM2	10.0074	1.65475e-14
7957186	ENSG00000121749	TBC1D15	10.421	4.47798e-28
7899604	ENSG00000121766	ZCCHC17	7.34793	1.52359e-14
7899675	ENSG00000121775	TMEM39B	7.11579	4.48154e-12
8079407	ENSG00000121797	CCRL2	7.33605	5.50983e-13
8093304	ENSG00000121797	CCRL2	7.38911	8.50783e-12
8079392	ENSG00000121807	CCR2	6.44174	5.4228e-21
8093294	ENSG00000121807	CCR2	6.24845	3.37495e-19
7904830	ENSG00000121848	RNF115	8.63381	2.42904e-10
7919197	ENSG00000121851	POLR3GL	6.41374	4.6856e-10
8092169	ENSG00000121858	TNFSF10	9.6302	5.85728e-12
8084016	ENSG00000121879	PIK3CA	10.2767	4.02788e-16
8099926	ENSG00000121892	PDS5A	9.89799	1.56573e-09
8099850	ENSG00000121895	TMEM156	7.29612	1.57926e-10
7918255	ENSG00000121940	CLCC1	7.7559	3.34501e-25
7903565	ENSG00000121957	GPSM2	6.29151	8.61136e-09
8055606	ENSG00000121964	GTDC1	7.93011	2.80998e-14
8055465	ENSG00000121966	CXCR4	12.108	4.94993e-09
8055377	ENSG00000121988	ZRANB3	6.86659	6.36237e-08
7970737	ENSG00000122025	FLT3	6.14727	9.09887e-19
7968236	ENSG00000122035	RASL11A	6.32325	5.29384e-14
8084986	ENSG00000122068	FYTTD1	8.64808	4.50831e-12
8060196	ENSG00000122085	MTERFD2	7.91831	3.27375e-20
7921583	ENSG00000122218	COPA	10.1268	1.13158e-10
7921677	ENSG00000122223	CD244	7.28984	1.1771e-14
7906622	ENSG00000122224	LY9	9.26364	8.34664e-26
7994161	ENSG00000122257	RBBP6	10.334	4.21099e-07
7999496	ENSG00000122299	ZC3H7A	9.25002	5.43492e-26
7917996	ENSG00000122477	LRRC39	6.55731	4.14211e-13
7917604	ENSG00000122482	ZNF644	10.0597	1.84462e-07
7903049	ENSG00000122483	CCDC18	6.66014	1.27748e-09
8132218	ENSG00000122507	BBS9	7.84419	7.8466e-17
8132617	ENSG00000122515	ZMIZ2	7.99463	3.16531e-09
8131815	ENSG00000122550	KLHL7	7.38124	1.33625e-06
8137826	ENSG00000122687	FTSJ2	6.97914	1.35754e-09
8155192	ENSG00000122694	GLIPR2	9.81976	1.74977e-15
8155203	ENSG00000122705	CLTA	8.63945	2.5008e-12
8155169	ENSG00000122707	RECK	6.889	3.05693e-10
8154733	ENSG00000122729	ACO1	7.68988	9.14953e-13
8155312	ENSG00000122741	DCAF10	7.58692	4.42493e-08
8143065	ENSG00000122783	C7orf49	7.85748	9.03181e-08
7927649	ENSG00000122873	CISD1	6.78632	7.82418e-08
7934050	ENSG00000122912	SLC25A16	7.99715	1.8068e-08
7927972	ENSG00000122958	VPS26A	8.47659	8.46029e-18
7966356	ENSG00000122986	HVCN1	8.2022	2.60438e-19
7966706	ENSG00000123066	MED13L	11.2465	3.04737e-12
7954469	ENSG00000123094	RASSF8	6.22638	1.02694e-06
8026300	ENSG00000123146	CD97	10.6606	1.28027e-12
8105663	ENSG00000123213	NLN	6.67363	4.9787e-09
7955425	ENSG00000123268	ATF1	8.61293	7.51056e-12
7956639	ENSG00000123297	TSFM	7.21696	1.13596e-10
7964436	ENSG00000123329	ARHGAP9	8.66639	1.73974e-11
7963946	ENSG00000123342	MMP19	6.41667	6.21073e-11
7955217	ENSG00000123352	SPATS2	7.1783	7.93079e-12
7955589	ENSG00000123358	NR4A1	8.60391	1.34084e-25
7955943	ENSG00000123360	PDE1B	7.69247	7.3889e-18
7963760	ENSG00000123405	NFE2	6.82143	1.54258e-13
7956105	ENSG00000123411	IKZF4	7.36152	2.25551e-22
7963741	ENSG00000123415	SMUG1	6.32797	1.73109e-11
7947917	ENSG00000123444	KBTBD4	8.30723	5.27761e-09
8174253	ENSG00000123562	MORF4L2	8.53811	3.82877e-07
8166098	ENSG00000123595	RAB9A	7.44057	1.28032e-07
8056753	ENSG00000123600	METTL8	6.38049	5.19185e-08
8056060	ENSG00000123636	BAZ2B	8.21781	5.00276e-07
7924107	ENSG00000123684	LPGAT1	7.8151	1.83568e-07
8009502	ENSG00000123700	KCNJ2	6.66647	2.27724e-08
8175169	ENSG00000123728	RAP2C	8.26047	4.63077e-11
8036938	ENSG00000123815	ADCK4	6.979	2.17991e-21
7950899	ENSG00000123892	RAB38	6.44153	1.42753e-07
8153201	ENSG00000123908	EIF2C2	9.66234	3.53909e-26
8098995	ENSG00000123933	MXD4	8.02785	6.58794e-17
8156290	ENSG00000123975	CKS2	7.92721	8.70968e-11
8063526	ENSG00000124103	FAM209A	6.75615	4.97749e-10
8062844	ENSG00000124120	TTPAL	7.39874	6.79256e-07
8066848	ENSG00000124126	PREX1	9.89377	1.72385e-09
8066513	ENSG00000124145	SDC4	6.92416	6.71935e-28
8066668	ENSG00000124160	NCOA5	8.49361	1.55662e-18
8063620	ENSG00000124164	VAPB	8.29386	3.61179e-21
8063410	ENSG00000124171	PARD6B	7.46278	3.50259e-12
8066303	ENSG00000124177	CHD6	8.89727	4.89156e-21
8062623	ENSG00000124181	PLCG1	9.25258	9.54041e-07
8062782	ENSG00000124191	TOX2	6.84384	4.45535e-15
8066384	ENSG00000124196	GTSF1L	6.06729	4.84777e-08
8063242	ENSG00000124198	ARFGEF2	9.05455	1.7173e-20
8066905	ENSG00000124201	ZNFX1	9.68865	1.52653e-07
8063723	ENSG00000124203	ZNF831	7.01013	1.84329e-19
8063283	ENSG00000124207	CSE1L	8.95148	1.12297e-06
8063607	ENSG00000124209	RAB22A	8.33321	6.73425e-11
8066889	ENSG00000124214	STAU1	9.14293	3.91701e-16
8063427	ENSG00000124217	MOCS3	6.76839	1.1104e-20
8067248	ENSG00000124224	PPP4R1L	7.21332	2.41377e-26
8067233	ENSG00000124225	PMEPA1	7.00568	1.19011e-08
8067221	ENSG00000124256	ZBP1	7.4783	6.4534e-08
8110920	ENSG00000124279	FASTKD3	6.76744	2.27917e-23
8036010	ENSG00000124299	PEPD	8.92874	6.26252e-11
8042772	ENSG00000124356	STAMBP	7.86701	1.05061e-13
8042576	ENSG00000124357	NAGK	9.86855	7.55992e-16
8052940	ENSG00000124374	PAIP2B	6.5492	2.21156e-18
8042495	ENSG00000124380	SNRNP27	9.33645	8.29612e-07
8100026	ENSG00000124406	ATP8A1	9.70698	4.41313e-15
8037433	ENSG00000124459	ZNF45	6.58064	3.41303e-11
8166826	ENSG00000124486	USP9X	9.96712	8.64114e-11
8126428	ENSG00000124496	TRERF1	8.13964	5.19776e-22
8126402	ENSG00000124496	TRERF1	7.98363	1.35788e-21
8117447	ENSG00000124508	BTN2A2	7.70378	5.15996e-14
8116956	ENSG00000124523	SIRT5	6.84056	5.75263e-08
8124385	ENSG00000124529	HIST1H4B	7.79591	3.68784e-16
8123621	ENSG00000124570	SERPINB6	7.60868	2.85405e-07
8119801	ENSG00000124574	ABCC10	7.75693	4.29394e-07
8124430	ENSG00000124575	HIST1H1D	8.07707	8.28493e-07
8126452	ENSG00000124587	PEX6	7.0333	1.49239e-13
8126248	ENSG00000124602	UNC5CL	6.61978	1.81393e-10
8119874	ENSG00000124688	MAD2L1BP	8.85159	1.94845e-15
8119620	ENSG00000124713	GNMT	6.49692	1.65164e-11
8126474	ENSG00000124733	MEA1	8.40994	1.52113e-12
8126035	ENSG00000124772	CPNE5	6.17695	4.04078e-21
8116740	ENSG00000124782	RREB1	8.47056	3.93685e-17
8123825	ENSG00000124786	SLC35B3	6.84527	1.58014e-07
8123717	ENSG00000124787	RPP40	6.13306	5.70341e-25
8124059	ENSG00000124789	NUP153	10.3425	1.34994e-18
8049544	ENSG00000124831	LRRFIP1	7.4057	1.31262e-07
7948667	ENSG00000124942	AHNAK	9.89907	3.73735e-17
8001693	ENSG00000125107	CNOT1	10.4254	3.78683e-16
8001764	ENSG00000125166	GOT2	9.11107	7.89476e-08
7972548	ENSG00000125245	GPR18	9.04098	5.0592e-20
7969815	ENSG00000125246	CLYBL	7.13324	3.27225e-11
7969693	ENSG00000125249	RAP2A	7.85424	1.05052e-09
8007569	ENSG00000125319	C17orf53	6.78484	9.67797e-07
8114010	ENSG00000125347	IRF1	10.1706	3.40053e-07
8012450	ENSG00000125434	SLC25A35	6.52652	5.61382e-14
8009761	ENSG00000125450	NUP85	8.20812	3.0093e-12
8018352	ENSG00000125454	SLC25A19	7.08408	2.56675e-12
8164729	ENSG00000125482	TTF1	7.01432	2.68029e-12
8158918	ENSG00000125484	GTF3C4	8.44256	2.48533e-08
8039166	ENSG00000125505	MBOAT7	8.59452	1.2519e-11
8064261	ENSG00000125510	OPRL1	6.39425	2.40721e-14
8044766	ENSG00000125629	INSIG2	7.40688	1.25738e-16
8054804	ENSG00000125633	CCDC93	9.4599	3.2409e-20
8044584	ENSG00000125637	PSD4	8.40288	1.2985e-15
8033190	ENSG00000125648	SLC25A23	6.77794	2.01058e-08
8025028	ENSG00000125656	CLPP	7.90582	3.64034e-07
7901895	ENSG00000125703	ATG4C	7.4982	2.15675e-24
8025058	ENSG00000125733	TRIP10	6.61682	3.70029e-07
8033300	ENSG00000125734	GPR108	8.65405	2.34926e-08
8029693	ENSG00000125740	FOSB	9.57327	1.02966e-17
8037621	ENSG00000125746	EML2	6.64157	1.18747e-06
8029710	ENSG00000125753	VASP	8.39296	2.78274e-14
8064868	ENSG00000125772	GPCPD1	10.5956	5.12776e-07
8060353	ENSG00000125826	RBCK1	8.89946	6.66027e-20
8064502	ENSG00000125835	SNRPB	10.1807	1.15664e-07
8060698	ENSG00000125843	AP5S1	7.1591	7.03339e-07
8064967	ENSG00000125863	MKKS	6.0649	6.7808e-09
8060940	ENSG00000125869	LAMP5	6.43705	2.36911e-09
8061129	ENSG00000125871	C20orf72	6.70492	1.04274e-06
8060813	ENSG00000125885	MCM8	7.32107	3.79263e-12
8064464	ENSG00000125900	SIRPD	6.50404	1.60179e-25
7913582	ENSG00000125945	ZNF436	7.07835	3.48578e-07
8168958	ENSG00000125962	ARMCX5	7.20264	4.62375e-11
8172827	ENSG00000126012	KDM5C	9.29447	8.09831e-07
8174576	ENSG00000126016	AMOT	6.38261	1.66774e-12
8087685	ENSG00000126062	TMEM115	8.91332	9.80286e-15
7900051	ENSG00000126070	EIF2C3	8.80498	1.38544e-17
7915578	ENSG00000126106	TMEM53	6.83235	2.09238e-13
8028112	ENSG00000126243	LRFN3	6.44748	1.41384e-10
8036136	ENSG00000126246	IGFLR1	7.95709	4.24044e-12
8027862	ENSG00000126262	FFAR2	7.45319	1.03606e-10
8028104	ENSG00000126264	HCST	8.78578	3.7503e-07
8015031	ENSG00000126353	CCR7	11.5518	1.2195e-14
8038416	ENSG00000126456	IRF3	7.91891	2.44502e-17
8030437	ENSG00000126457	PRMT1	8.42401	1.00286e-07
8038407	ENSG00000126458	RRAS	8.69614	1.38609e-14
8007212	ENSG00000126561	STAT5A	8.74639	1.63125e-07
8006112	ENSG00000126653	NSRP1	8.37085	1.48863e-10
7953594	ENSG00000126749	EMG1	7.38848	6.9252e-07
8172333	ENSG00000126759	CFP	8.42982	4.84789e-10
8172345	ENSG00000126767	ELK1	7.72427	9.26028e-10
7979328	ENSG00000126775	ATG14	8.64343	5.49305e-15
7979437	ENSG00000126790	C14orf149	6.8815	6.68359e-13
7975095	ENSG00000126822	PLEKHG3	6.73298	5.09033e-28
8006345	ENSG00000126858	RHOT1	8.98937	2.71275e-15
8014066	ENSG00000126860	EVI2A	8.58088	2.07613e-12
8168852	ENSG00000126945	HNRNPH2	9.00887	6.0933e-10
7911486	ENSG00000127054	CPSF3L	7.99463	3.98604e-11
8162421	ENSG00000127080	IPPK	8.0676	4.92467e-11
8162449	ENSG00000127081	ZNF484	8.59303	4.5576e-12
8156373	ENSG00000127084	FGD3	9.29145	1.17657e-21
8159476	ENSG00000127191	TRAF2	7.0286	2.61434e-07
7957072	ENSG00000127328	RAB3IP	6.89807	3.4205e-16
7956930	ENSG00000127334	DYRK2	10.3688	2.78214e-21
8136647	ENSG00000127366	TAS2R5	6.38847	1.0019e-14
8093440	ENSG00000127418	FGFRL1	7.81612	8.58301e-10
7913001	ENSG00000127481	UBR4	10.1396	2.28221e-10
7913300	ENSG00000127483	HP1BP3	10.1727	9.11686e-07
8026610	ENSG00000127511	SIN3B	7.69167	1.52975e-09
8035177	ENSG00000127526	SLC35E1	9.79321	3.26704e-15
8035120	ENSG00000127527	EPS15L1	8.7216	1.19584e-16
7992447	ENSG00000127561	SYNGR3	6.8751	2.30238e-11
7998280	ENSG00000127580	WDR24	6.8115	5.42611e-08
7900235	ENSG00000127603	MACF1	9.10187	1.94618e-26
7900336	ENSG00000127603	MACF1	6.89472	3.76422e-26
8025788	ENSG00000127616	SMARCA4	8.45138	9.9609e-15
8024909	ENSG00000127663	KDM4B	8.15005	5.63389e-08
8032899	ENSG00000127666	TICAM1	7.48369	1.67301e-07
7997414	ENSG00000127688	GAN	7.7717	3.48993e-13
8011275	ENSG00000127804	METTL16	8.04642	2.78455e-22
7970681	ENSG00000127870	RNF6	7.9423	2.54357e-07
7937217	ENSG00000127884	ECHS1	7.43294	1.60927e-15
8141133	ENSG00000127922	SHFM1	8.02387	1.0056e-23
8140319	ENSG00000127946	HIP1	6.9658	1.46172e-18
8133670	ENSG00000127948	POR	8.049	5.52174e-15
8140463	ENSG00000127951	FGL2	9.18356	7.46336e-30
8140386	ENSG00000127952	STYXL1	6.98503	1.79134e-33
8140840	ENSG00000127954	STEAP4	7.04895	1.86783e-22
8140311	ENSG00000127957	PMS2P3	8.35089	4.36207e-10
8140915	ENSG00000127980	PEX1	8.44464	5.99799e-08
8140859	ENSG00000127989	MTERF	7.17976	2.05713e-25
8095139	ENSG00000128039	SRD5A3	7.30611	4.926e-17
8095221	ENSG00000128050	PAICS	7.90855	2.27429e-09
8071314	ENSG00000128191	DGCR8	7.45335	2.00956e-11
8074934	ENSG00000128218	VPREB3	7.13742	2.49604e-18
8076497	ENSG00000128274	A4GALT	6.17659	1.3809e-06
8075106	ENSG00000128294	TPST2	8.1873	4.05607e-21
8075857	ENSG00000128311	TST	6.69636	2.80235e-11
8075720	ENSG00000128335	APOL2	6.52412	4.24353e-08
8075910	ENSG00000128340	RAC2	10.8791	3.04879e-22
8073081	ENSG00000128394	APOBEC3F	7.87734	7.21934e-21
8005661	ENSG00000128487	SPECC1	7.44772	2.83309e-21
8142345	ENSG00000128512	DOCK4	6.94144	1.27441e-10
8142697	ENSG00000128513	POT1	7.1134	2.4805e-15
8136039	ENSG00000128524	ATP6V1F	9.87656	7.771e-08
8135688	ENSG00000128534	NAA38	7.43884	2.13327e-12
8135162	ENSG00000128563	PRKRIP1	8.23701	2.89042e-11
8142765	ENSG00000128594	LRRC4	6.64608	3.02116e-08
8142663	ENSG00000128609	NDUFA5	7.48396	8.10315e-10
8047127	ENSG00000128641	MYO1B	6.18108	7.50323e-20
8046346	ENSG00000128708	HAT1	8.40281	4.39198e-12
7986863	ENSG00000128731	HERC2	7.40702	2.33955e-09
8020241	ENSG00000128789	PSMG2	10.5234	6.32489e-12
7927425	ENSG00000128815	WDFY4	8.64722	7.04141e-16
7927405	ENSG00000128815	WDFY4	8.81228	3.21762e-11
7982620	ENSG00000128829	EIF2AK4	8.28118	1.07724e-07
7983734	ENSG00000128872	TMOD2	8.22466	2.87821e-13
7987960	ENSG00000128881	TTBK2	7.52608	1.06279e-09
7983594	ENSG00000128951	DUT	7.04596	3.46035e-07
7989975	ENSG00000128973	CLN6	7.94908	1.97104e-15
7988963	ENSG00000128989	ARPP19	9.26536	1.02474e-11
7989387	ENSG00000129003	VPS13C	9.48343	5.32372e-13
7989968	ENSG00000129007	CALML4	6.74772	2.28694e-19
7946703	ENSG00000129083	COPB1	9.46132	4.31077e-21
7946933	ENSG00000129158	SERGEF	7.65539	4.4797e-08
7946946	ENSG00000129167	TPH1	6.38789	4.80826e-15
8004057	ENSG00000129250	KIF1C	7.00717	2.99674e-09
8004521	ENSG00000129255	MPDU1	8.31775	6.22941e-09
8152962	ENSG00000129295	LRRC6	6.33683	1.46411e-09
8025697	ENSG00000129351	ILF3	9.79507	6.61852e-08
8030782	ENSG00000129450	SIGLEC9	7.23808	4.26707e-17
7973414	ENSG00000129460	NGDN	9.17762	7.76039e-08
7978527	ENSG00000129480	C14orf126	7.49793	6.52968e-16
7978492	ENSG00000129493	HEATR5A	6.98164	7.50498e-23
7978558	ENSG00000129518	EAPP	9.53406	2.72823e-09
7978776	ENSG00000129534	MIS18BP1	8.42975	5.64752e-18
7978201	ENSG00000129559	NEDD8	9.23642	4.69205e-12
7977775	ENSG00000129562	DAD1	10.7951	3.27475e-13
7977511	ENSG00000129566	TEP1	7.84943	2.1551e-20
8113512	ENSG00000129595	EPB41L4A	6.00182	2.23306e-09
8018673	ENSG00000129646	QRICH2	6.37902	7.33161e-16
8018731	ENSG00000129667	RHBDF2	7.54534	4.22344e-08
8175393	ENSG00000129675	ARHGEF6	9.29542	7.61448e-20
8150175	ENSG00000129696	TTI2	7.49473	2.90096e-23
8085754	ENSG00000129810	SGOL1	6.39459	1.83444e-08
7998233	ENSG00000129925	TMEM8A	8.56864	5.39658e-08
8027184	ENSG00000129933	MAU2	8.74829	1.65522e-11
8003425	ENSG00000129993	CBFA2T3	7.0135	5.02861e-17
8171222	ENSG00000130021	HDHD1	7.44164	2.05728e-08
8123467	ENSG00000130023	C6orf70	7.10198	9.14446e-08
8130916	ENSG00000130024	PHF10	9.10823	1.87418e-13
7960365	ENSG00000130038	EFCAB4B	7.92637	2.85483e-07
8168028	ENSG00000130052	STARD8	6.65381	2.16081e-09
8166140	ENSG00000130150	MOSPD2	7.25357	8.01913e-17
8025828	ENSG00000130164	LDLR	8.62964	4.01392e-13
8148559	ENSG00000130193	C8orf55	6.92069	2.88875e-14
8156309	ENSG00000130222	GADD45G	6.65429	4.06726e-08
8035304	ENSG00000130303	BST2	7.0817	4.55389e-13
8026763	ENSG00000130304	SLC27A1	6.76115	2.72815e-16
8026806	ENSG00000130309	GLT25D1	8.45473	1.69537e-22
8122986	ENSG00000130340	SNX9	10.2338	1.34065e-23
8121312	ENSG00000130349	C6orf203	7.17611	7.92491e-23
8130528	ENSG00000130363	RSPH3	6.46862	3.71688e-25
8033118	ENSG00000130382	MLLT1	8.30351	1.01668e-06
8033064	ENSG00000130383	FUT5	6.88106	1.36555e-23
8028524	ENSG00000130402	ACTN4	10.7497	1.16702e-09
8134552	ENSG00000130429	ARPC1B	10.2348	1.20833e-11
8026830	ENSG00000130475	FCHO1	7.37847	4.2236e-14
8026821	ENSG00000130479	MAP1S	7.62101	4.81387e-07
8027006	ENSG00000130511	SSBP4	7.79042	4.31383e-08
8035435	ENSG00000130518	KIAA1683	7.61812	2.21275e-09
8035449	ENSG00000130520	LSM4	8.47378	9.48938e-10
8025132	ENSG00000130544	ZNF557	7.4529	7.55758e-19
7937749	ENSG00000130595	TNNT3	7.24847	3.40116e-08
8073799	ENSG00000130638	ATXN10	9.24723	8.42043e-11
8165575	ENSG00000130653	PNPLA7	6.75674	2.31608e-09
8065517	ENSG00000130684	ZNF337	7.11699	6.72697e-08
8158866	ENSG00000130714	POMT1	7.72775	8.33719e-07
8158839	ENSG00000130723	PRRC2B	9.46221	1.15431e-08
8158829	ENSG00000130723	PRRC2B	9.89081	8.02139e-07
7998251	ENSG00000130731	C16orf13	7.25298	6.21209e-09
8025659	ENSG00000130734	ATG4D	8.03346	1.93107e-18
8037856	ENSG00000130749	ZC3H4	7.55759	7.38945e-12
7959484	ENSG00000130783	CCDC62	6.37903	1.39772e-16
7959500	ENSG00000130787	HIP1R	7.92086	3.70242e-21
8025458	ENSG00000130803	ZNF317	8.85721	1.91656e-10
8025563	ENSG00000130810	PPAN	7.40339	9.33971e-16
8033912	ENSG00000130816	DNMT1	8.78326	3.59431e-15
8033780	ENSG00000130818	ZNF426	8.35626	1.36666e-18
8170971	ENSG00000130826	DKC1	8.23257	8.2202e-14
8170921	ENSG00000130827	PLXNA3	7.32975	4.53079e-14
8176174	ENSG00000130830	MPP1	9.86815	2.00343e-08
7959563	ENSG00000130921	C12orf65	7.43717	2.0105e-25
8009366	ENSG00000130935	NOL11	8.2677	1.29761e-11
7912343	ENSG00000130940	CASZ1	7.75747	1.27397e-22
7912347	ENSG00000130940	CASZ1	8.13844	2.23668e-21
7912316	ENSG00000130940	CASZ1	7.51374	8.27575e-19
8156610	ENSG00000130956	HABP4	6.96951	3.79594e-27
8167069	ENSG00000130985	UBA1	9.90438	3.01555e-20
8130087	ENSG00000131013	PPIL4	8.65062	5.70379e-10
8130211	ENSG00000131018	SYNE1	7.85712	1.87949e-12
[truncated: 4,361 more rows]

## Sheet: Table 4
Table 4 - Seasonal genes in the T1D dataset
Probeset ID	ENS Gene ID	Gene Symbol	Mean Expression	P value - cosinor
8119408	ENSG00000001167	NFYA	8.2393	7.98289e-11
7898939	ENSG00000001461	NIPAL3	7.03335	1.99739e-07
8041495	ENSG00000003509	C2orf56	7.5784	5.01482e-15
7961654	ENSG00000004700	RECQL	7.3428	2.16363e-13
8134219	ENSG00000004766	CCDC132	6.21036	6.51881e-07
8016324	ENSG00000004897	CDC27	8.24118	1.50386e-09
7993756	ENSG00000005187	ACSM3	6.37289	1.92931e-10
8135277	ENSG00000005483	MLL5	11.2647	7.07079e-07
8133662	ENSG00000005486	RHBDD2	10.163	1.59402e-07
8127787	ENSG00000005700	IBTK	7.94492	3.03297e-07
7999889	ENSG00000006007	GDE1	7.216	5.45481e-11
8014551	ENSG00000006114	SYNRG	8.82603	2.06547e-15
7992789	ENSG00000006327	TNFRSF12A	7.51107	1.22929e-09
8133818	ENSG00000006576	PHTF2	8.20286	2.7155e-11
8049847	ENSG00000006607	FARP2	7.10613	1.62254e-07
8036720	ENSG00000006712	PAF1	7.85553	1.38605e-14
7953021	ENSG00000006831	ADIPOR2	7.32136	5.44168e-07
8029076	ENSG00000007129	CEACAM21	6.68929	4.46853e-08
8130952	ENSG00000008018	PSMB1	8.24038	6.35882e-07
8142110	ENSG00000008282	SYPL1	8.64533	5.00882e-07
8024829	ENSG00000008382	MPND	6.22573	1.37437e-07
8153021	ENSG00000008513	ST3GAL1	8.58566	1.49252e-06
8083826	ENSG00000008952	SEC62	7.66289	7.6365e-08
7980358	ENSG00000009830	POMT2	6.56754	6.03083e-08
8123989	ENSG00000010017	RANBP9	9.75282	9.42875e-07
7910539	ENSG00000010072	C1orf124	8.48001	1.44064e-08
8087100	ENSG00000010256	UQCRC1	6.87374	6.76256e-07
8080306	ENSG00000010318	PHF7	6.69134	1.13941e-10
8080344	ENSG00000010327	STAB1	7.64088	7.14694e-08
7915363	ENSG00000010803	SCMH1	7.39403	3.65446e-07
8128956	ENSG00000010810	FYN	9.98733	7.21939e-12
8137986	ENSG00000011275	RNF216	8.57632	1.10112e-08
7946815	ENSG00000011405	PIK3C2A	9.49903	1.36513e-06
8157700	ENSG00000011454	RABGAP1	8.46402	2.1736e-15
8037579	ENSG00000012061	ERCC1	7.15314	3.09422e-08
8166382	ENSG00000012174	MBTPS2	6.94671	4.1244e-08
7976336	ENSG00000012963	UBR7	6.31721	5.54073e-11
7978997	ENSG00000012983	MAP4K5	8.5525	7.27494e-12
8016018	ENSG00000013306	SLC25A39	8.49181	8.38579e-07
8137414	ENSG00000013374	NUB1	8.94268	1.87879e-10
7980327	ENSG00000013523	ANGEL1	7.74042	1.53113e-08
8121161	ENSG00000014123	UFL1	8.51232	5.42492e-10
8094848	ENSG00000014824	SLC30A9	7.6072	7.36285e-07
8139356	ENSG00000015676	NUDCD3	7.21211	1.28248e-06
7931226	ENSG00000019995	ZRANB1	9.55356	1.04785e-08
7974425	ENSG00000020577	SAMD4A	6.09792	5.75894e-07
7987325	ENSG00000021776	AQR	9.46117	1.79454e-08
7936346	ENSG00000023041	ZDHHC6	8.79893	1.33971e-08
7945420	ENSG00000023191	RNH1	7.41661	4.71823e-09
8058428	ENSG00000023228	NDUFS1	7.50261	7.51388e-12
8118932	ENSG00000023892	DEF6	8.57963	3.36414e-08
8119529	ENSG00000024048	UBR2	9.02009	5.30667e-16
8029950	ENSG00000024422	EHD2	6.2927	1.62747e-07
8128650	ENSG00000025796	SEC63	9.46659	5.84686e-10
7926368	ENSG00000026025	VIM	11.6798	3.51197e-07
7974835	ENSG00000027075	PRKCH	10.2751	1.59198e-07
7975344	ENSG00000029364	SLC39A9	7.71742	2.09582e-07
8114326	ENSG00000031003	FAM13B	8.86001	4.41086e-07
7903619	ENSG00000031698	SARS	8.67095	1.00594e-12
7974621	ENSG00000032219	ARID4A	8.91049	1.2937e-09
7967933	ENSG00000032742	IFT88	6.26362	7.17387e-07
7967287	ENSG00000033030	ZCCHC8	8.02293	3.53204e-07
8100615	ENSG00000033178	UBA6	8.83249	1.21373e-06
7984453	ENSG00000033800	PIAS1	11.1216	6.29739e-10
8085914	ENSG00000033867	SLC4A7	7.73098	4.4487e-09
8005707	ENSG00000034152	MAP2K3	9.23361	1.92022e-12
7925550	ENSG00000035687	ADSS	7.9349	4.1488e-16
8059393	ENSG00000036257	CUL3	9.6307	4.05612e-07
7917103	ENSG00000036549	ZZZ3	8.18643	9.06354e-07
7912750	ENSG00000037637	FBXO42	8.49781	2.04582e-10
8109403	ENSG00000037749	MFAP3	8.01468	1.30165e-09
8099410	ENSG00000038219	BOD1L	8.48227	1.67991e-16
8109732	ENSG00000038274	MAT2B	7.09142	1.00398e-08
8149448	ENSG00000038945	MSR1	6.59074	9.35419e-11
8145293	ENSG00000042980	ADAM28	10.1559	2.57714e-08
7925851	ENSG00000047056	WDR37	8.20289	6.39243e-09
8107375	ENSG00000047188	YTHDC2	8.81293	8.34999e-07
8095269	ENSG00000047315	POLR2B	9.14365	1.39172e-16
7988970	ENSG00000047346	FAM214A	9.08319	3.74438e-10
8099760	ENSG00000047365	ARAP2	8.33577	1.81415e-11
8131631	ENSG00000048052	HDAC9	6.42335	4.48009e-07
7897890	ENSG00000048707	VPS13D	8.47767	1.67724e-07
8021376	ENSG00000049759	NEDD4L	6.24409	1.53284e-07
7974725	ENSG00000050130	JKAMP	7.27451	1.12571e-08
8091009	ENSG00000051382	PIK3CB	8.37666	2.13377e-08
7935425	ENSG00000052749	RRP12	8.7168	1.12002e-17
7939434	ENSG00000052841	TTC17	8.74455	5.83809e-07
7913156	ENSG00000053371	AKR7A2	7.23546	2.02961e-07
7974566	ENSG00000053770	AP5M1	7.48787	1.20821e-08
7937823	ENSG00000053918	KCNQ1	7.43556	1.54989e-08
8159441	ENSG00000054148	PHPT1	6.72908	1.52413e-07
8056113	ENSG00000054219	LY75	7.87325	1.33194e-07
7980580	ENSG00000054983	GALC	8.06291	6.20002e-09
7898328	ENSG00000055070	C1orf144	9.12685	1.21513e-10
8143988	ENSG00000055609	MLL3	10.8608	5.90296e-11
8050565	ENSG00000055917	PUM2	10.0526	3.6422e-11
8111360	ENSG00000056097	ZFR	9.84584	7.80191e-08
8163972	ENSG00000056586	RC3H2	8.91085	5.23702e-10
8041617	ENSG00000057935	MTA3	7.07147	4.3193e-08
8084173	ENSG00000058063	ATP11B	10.2385	3.24026e-14
7965123	ENSG00000058272	PPP1R12A	9.46813	3.94155e-07
8092596	ENSG00000058866	DGKG	6.34501	2.64739e-09
7952953	ENSG00000060237	WNK1	9.66718	2.22814e-07
7927889	ENSG00000060339	CCAR1	10.2619	1.21075e-08
7956697	ENSG00000061987	MON2	8.4974	4.55763e-09
7934812	ENSG00000062650	WAPAL	8.39276	5.70498e-07
8017235	ENSG00000062725	APPBP2	7.49327	1.37755e-13
8170443	ENSG00000063601	MTMR1	8.50106	3.864e-07
8047419	ENSG00000064012	CASP8	9.19359	2.17283e-09
7961964	ENSG00000064102	ASUN	7.48119	2.31656e-16
8143307	ENSG00000064393	HIPK2	9.27796	2.07457e-07
8142852	ENSG00000064419	TNPO3	8.25951	2.62589e-10
8024120	ENSG00000064687	ABCA7	7.07076	1.92091e-07
7991057	ENSG00000064726	BTBD1	8.34443	4.39653e-11
8047038	ENSG00000064933	PMS1	7.35239	8.78924e-10
7902822	ENSG00000065243	PKN2	8.82423	9.80659e-14
7956046	ENSG00000065357	DGKA	9.86832	2.48376e-07
7898278	ENSG00000065526	SPEN	9.57204	1.01667e-09
8090098	ENSG00000065534	MYLK	6.41802	1.1452e-06
8005029	ENSG00000065559	MAP2K4	7.38566	2.29974e-09
7930311	ENSG00000065621	GSTO2	6.35884	9.68321e-07
7932160	ENSG00000065809	FAM107B	8.85184	3.75584e-07
7953699	ENSG00000065970	FOXJ2	8.57826	4.90131e-10
8117822	ENSG00000066379	ZNRD1	6.51158	3.6252e-10
8179055	ENSG00000066379	ZNRD1	7.32017	1.10265e-07
7976307	ENSG00000066455	GOLGA5	7.49046	5.0806e-11
7981192	ENSG00000066739	ATG2B	7.86907	4.64142e-10
7981217	ENSG00000066739	ATG2B	8.78886	6.0994e-10
8151149	ENSG00000066777	ARFGEF1	9.00305	8.0518e-11
8048940	ENSG00000067066	SP100	9.60617	7.05086e-07
7931810	ENSG00000067082	KLF6	10.0329	1.07919e-08
8151281	ENSG00000067167	TRAM1	9.46081	1.02679e-07
7988093	ENSG00000067369	TP53BP1	8.02786	4.16858e-09
8139896	ENSG00000067601	PMS2P4	10.1091	1.66673e-10
8166511	ENSG00000067992	PDK3	8.29261	1.8394e-14
8174474	ENSG00000068366	ACSL4	8.38287	2.14484e-08
8036636	ENSG00000068903	SIRT2	7.36387	5.39366e-11
7941087	ENSG00000068971	PPP2R5B	7.15047	2.21552e-08
7923798	ENSG00000069275	NUCKS1	8.75082	1.13748e-07
7989365	ENSG00000069667	RORA	9.58026	6.37781e-09
7983811	ENSG00000069943	PIGB	8.19585	1.99599e-17
7989023	ENSG00000069974	RAB27A	7.63867	2.9776e-07
8074227	ENSG00000069998	CECR5	6.32463	3.03256e-07
7974542	ENSG00000070269	C14orf101	6.92171	1.35183e-06
8017850	ENSG00000070540	WIPI1	8.42847	8.28928e-09
8001658	ENSG00000070761	C16orf80	9.56686	2.62889e-07
8001666	ENSG00000070770	CSNK2A2	9.77767	2.33045e-07
8054135	ENSG00000071073	MGAT4A	8.26667	5.90981e-07
8138401	ENSG00000071189	SNX13	7.92072	2.98156e-14
7980547	ENSG00000071537	SEL1L	8.66899	5.37056e-18
8032290	ENSG00000071564	TCF3	7.29025	1.62748e-07
8045182	ENSG00000072135	PTPN18	7.49636	2.34581e-07
8013135	ENSG00000072310	SREBF1	7.63196	8.55877e-14
8081710	ENSG00000072858	SIDT1	7.96926	4.27076e-08
7967544	ENSG00000073060	SCARB1	6.42964	2.82776e-09
7985662	ENSG00000073417	PDE8A	7.91871	2.48648e-21
8015039	ENSG00000073584	SMARCE1	8.63832	8.27548e-13
7950838	ENSG00000073921	PICALM	10.6767	1.03662e-06
8007885	ENSG00000073969	NSF	7.65955	8.34268e-13
8054888	ENSG00000074054	CLASP1	9.31208	1.257e-13
7947015	ENSG00000074319	TSG101	8.69257	4.95255e-08
7989806	ENSG00000074603	DPP8	8.21673	1.14655e-11
8023561	ENSG00000074695	LMAN1	8.47715	1.77892e-08
8011542	ENSG00000074755	ZZEF1	8.71041	4.77031e-10
7898483	ENSG00000074964	ARHGEF10L	6.43959	6.06045e-07
8140828	ENSG00000075142	SRI	8.83702	7.88097e-09
7965855	ENSG00000075188	NUP37	6.59274	4.16016e-08
8042601	ENSG00000075292	ZNF638	7.51189	8.1268e-07
8054092	ENSG00000075568	TMEM131	8.54922	5.08898e-07
8131339	ENSG00000075618	FSCN1	7.23363	3.87517e-13
8077931	ENSG00000075975	MKRN2	8.09582	3.26317e-07
8055426	ENSG00000076003	MCM6	7.23344	4.77765e-10
7964203	ENSG00000076108	BAZ2A	10.5753	2.15359e-14
7907445	ENSG00000076321	KLHL20	8.49743	4.93475e-12
7958600	ENSG00000076513	ANKRD13A	9.72177	3.23125e-10
8027521	ENSG00000076650	GPATCH1	6.43362	4.4116e-08
7936064	ENSG00000076685	NT5C2	9.18615	2.66541e-13
8085815	ENSG00000077097	TOP2B	8.78098	8.69946e-18
7917120	ENSG00000077254	USP33	7.53639	2.99518e-07
7951093	ENSG00000077458	FAM76B	7.74001	4.70802e-07
8094704	ENSG00000078140	UBE2K	9.54142	7.36114e-11
8021015	ENSG00000078142	PIK3C3	9.35149	5.60911e-08
7953135	ENSG00000078246	TULP3	7.26434	1.95505e-08
7976863	ENSG00000078304	PPP2R5C	8.93296	2.71757e-19
8141490	ENSG00000078319	PMS2P1	9.12533	8.47783e-07
8144812	ENSG00000078674	PCM1	9.40126	7.37972e-07
8061919	ENSG00000078699	CBFA2T2	6.76549	1.73756e-07
8061986	ENSG00000078747	ITCH	9.35111	1.60747e-11
8048146	ENSG00000079246	XRCC5	9.48302	1.09919e-13
7962760	ENSG00000079387	SENP1	9.23017	3.32406e-10
8144669	ENSG00000079459	FDFT1	9.75988	5.63467e-09
8143088	ENSG00000080802	CNOT4	8.81495	3.79394e-07
7975545	ENSG00000080815	PSEN1	9.63927	3.34364e-07
8089072	ENSG00000080819	CPOX	6.5189	1.11226e-06
8089062	ENSG00000080822	CLDND1	10.0077	1.79771e-07
8066136	ENSG00000080839	RBL1	7.36745	1.23114e-10
7983679	ENSG00000081014	AP4E1	6.72014	2.47952e-09
7918681	ENSG00000081019	RSBN1	8.64665	1.23539e-08
7908553	ENSG00000081237	PTPRC	11.0736	1.53957e-13
7916356	ENSG00000081870	HSPB11	6.34493	1.52461e-11
8143919	ENSG00000082014	SMARCD3	7.1508	1.0581e-07
8104680	ENSG00000082213	C5orf22	7.14266	9.33843e-11
8120552	ENSG00000082269	FAM135A	6.8949	1.07583e-17
8022118	ENSG00000082397	EPB41L3	8.70229	7.18335e-07
8008087	ENSG00000082641	NFE2L1	7.591	4.30842e-10
8052526	ENSG00000082898	XPO1	8.21033	8.18535e-07
8120883	ENSG00000083097	DOPEY1	7.52393	1.2339e-10
8150491	ENSG00000083168	KAT6A	10.136	4.60159e-07
8162147	ENSG00000083223	ZCCHC6	9.33903	8.43707e-09
7897803	ENSG00000083444	PLOD1	6.9789	4.03046e-08
7968516	ENSG00000083642	PDS5B	8.6638	1.70405e-08
8031821	ENSG00000083828	ZNF586	8.72089	5.38773e-08
8031893	ENSG00000083842	ZNF8	7.57452	1.12317e-09
8031690	ENSG00000083844	ZNF264	8.10789	2.57373e-08
7900426	ENSG00000084070	SMAP2	11.0679	2.17684e-07
7899737	ENSG00000084623	EIF3I	8.84883	7.06967e-07
7918504	ENSG00000085465	OVGP1	7.37334	1.23397e-14
8123274	ENSG00000085511	MAP3K4	7.89779	5.75446e-08
8140782	ENSG00000085563	ABCB1	7.88623	4.3386e-13
8145922	ENSG00000085788	DDHD2	7.87036	3.48908e-07
7916045	ENSG00000085832	EPS15	9.15018	1.27242e-07
8154793	ENSG00000086102	NFX1	8.47496	2.07873e-08
7951633	ENSG00000086848	ALG9	8.76574	2.68526e-10
7951112	ENSG00000087053	MTMR2	7.75584	3.2813e-09
8030128	ENSG00000087074	PPP1R15A	10.7007	4.34491e-11
8013641	ENSG00000087111	PIGS	9.02149	1.20654e-08
7995755	ENSG00000087263	OGFOD1	7.43481	1.10783e-08
8042487	ENSG00000087338	GMCL1	7.92001	5.02946e-10
7901915	ENSG00000088035	ALG6	6.11945	1.11601e-08
8061305	ENSG00000088970	PLK1S1	7.31357	1.07058e-06
7966749	ENSG00000088992	TESC	7.06728	1.23607e-09
8064808	ENSG00000089057	SLC23A2	8.5147	2.02002e-07
8027701	ENSG00000089351	GRAMD1A	8.30118	7.34212e-07
8174340	ENSG00000089682	RBM41	6.37036	1.74445e-11
8162294	ENSG00000090054	SPTLC1	7.34673	2.10345e-11
8136602	ENSG00000090266	NDUFB2	6.79392	8.77723e-07
7913415	ENSG00000090686	USP48	7.66382	1.00956e-08
8095163	ENSG00000090989	EXOC1	7.7222	2.99104e-15
8135464	ENSG00000091140	DLD	9.2252	2.70328e-07
7977841	ENSG00000092036	HAUS4	7.10741	3.90484e-07
7973584	ENSG00000092098	RNF31	7.72821	5.02087e-07
7973770	ENSG00000092108	SCFD1	8.33786	2.88176e-09
7973756	ENSG00000092140	G2E3	7.12431	5.0283e-08
7978449	ENSG00000092148	HECTD1	8.63367	2.07257e-09
7977674	ENSG00000092201	SUPT16H	8.26186	1.43237e-09
7973214	ENSG00000092203	TOX4	10.3692	1.19827e-06
7983306	ENSG00000092470	WDR76	6.92455	5.67983e-07
7956211	ENSG00000092841	MYL6	9.99461	3.46313e-08
8073733	ENSG00000093000	NUP50	7.91573	3.96369e-08
8086150	ENSG00000093167	LRRFIP2	8.56288	1.26301e-07
8168438	ENSG00000094841	UPRT	7.10946	7.07837e-07
7963750	ENSG00000094916	CBX5	9.20486	1.492e-11
8105436	ENSG00000095015	MAP3K1	10.6874	1.07833e-09
8034454	ENSG00000095059	DHPS	7.47873	8.23612e-07
7944285	ENSG00000095139	ARCN1	9.0035	6.50324e-10
8157092	ENSG00000095209	TMEM38B	7.05391	3.48224e-10
8163795	ENSG00000095261	PSMD5	8.35803	5.5344e-12
7935730	ENSG00000095485	CWF19L1	7.97133	2.8513e-08
7929201	ENSG00000095564	BTAF1	9.99325	3.88942e-08
7926851	ENSG00000095787	WAC	10.6645	2.16459e-07
8125919	ENSG00000096060	FKBP5	8.18185	1.12609e-09
8119993	ENSG00000096384	HSP90AB1	10.0226	8.44141e-11
8124502	ENSG00000096654	ZNF184	7.47734	7.36555e-07
7926836	ENSG00000099246	RAB18	9.5773	4.40499e-07
8025429	ENSG00000099783	HNRNPM	8.9455	7.21135e-07
8074632	ENSG00000099910	KLHL22	7.09948	1.75754e-08
8072328	ENSG00000100003	SEC14L2	6.5819	3.15283e-07
8072798	ENSG00000100055	CYTH4	9.73637	2.60846e-07
8073032	ENSG00000100216	TOMM22	7.30624	3.34314e-07
8076533	ENSG00000100266	PACSIN2	8.21126	6.19851e-08
8076569	ENSG00000100304	TTLL12	6.54574	4.04572e-07
8076209	ENSG00000100316	RPL3	12.2814	1.34129e-06
8075728	ENSG00000100345	MYH9	9.87165	1.82688e-07
8075798	ENSG00000100353	EIF3D	10.3654	2.38323e-08
8073214	ENSG00000100354	TNRC6B	8.2254	4.93607e-07
8075828	ENSG00000100360	IFT27	6.10931	2.79925e-07
8072784	ENSG00000100379	KCTD17	6.74657	1.15017e-08
8076792	ENSG00000100422	CERK	8.9361	8.777e-12
8073943	ENSG00000100426	ZBED4	7.64357	4.32593e-07
8076937	ENSG00000100429	HDAC10	7.29614	2.64233e-08
7977803	ENSG00000100461	RBM23	8.88784	1.29604e-07
7978932	ENSG00000100485	SOS2	10.1036	6.01354e-10
7979085	ENSG00000100504	PYGL	7.82036	2.97221e-07
7979223	ENSG00000100523	DDHD1	9.20108	1.4603e-07
7980381	ENSG00000100580	TMED8	7.77116	4.44885e-10
7979864	ENSG00000100632	ERH	10.2601	8.71833e-14
7981111	ENSG00000100697	DICER1	9.78843	3.59671e-12
7976101	ENSG00000100722	ZC3H14	7.15773	2.65504e-08
7975416	ENSG00000100731	PCNX	8.96741	9.89273e-13
7976571	ENSG00000100744	C14orf129	6.03026	3.8544e-08
7980923	ENSG00000100815	TRIP11	6.98982	1.88524e-07
7973840	ENSG00000100852	ARHGAP5	7.59519	3.88485e-14
7973902	ENSG00000100883	SRP54	8.60323	3.15683e-12
7977693	ENSG00000100888	CHD8	8.63382	7.86995e-07
7978644	ENSG00000100906	NFKBIA	12.7981	2.7256e-08
7978114	ENSG00000100908	FAM158A	6.46328	7.80148e-07
7978718	ENSG00000100934	SEC23A	9.02132	3.19616e-07
8063097	ENSG00000100982	PCIF1	8.75526	1.28601e-11
8065832	ENSG00000100991	TRPC4AP	9.54131	8.68995e-15
8062908	ENSG00000101109	STK4	10.2219	2.01293e-07
8063484	ENSG00000101138	CSTF1	7.10241	3.23371e-07
8067295	ENSG00000101166	SLMO2	7.98956	1.95381e-07
8063949	ENSG00000101189	C20orf20	7.28127	1.41198e-12
8061019	ENSG00000101247	C20orf7	7.015	8.06768e-09
8064351	ENSG00000101266	CSNK2A1	8.74533	7.06367e-10
8065256	ENSG00000101343	CRNKL1	7.72339	9.35344e-09
8065738	ENSG00000101444	AHCY	7.1805	7.51418e-08
8062557	ENSG00000101445	PPP1R16B	8.63933	3.39595e-08
8019885	ENSG00000101596	SMCHD1	10.5538	1.45575e-14
8019877	ENSG00000101596	SMCHD1	11.3529	3.66756e-08
8020267	ENSG00000101639	CEP192	7.87663	1.53615e-11
8020068	ENSG00000101745	ANKRD12	9.68286	3.79537e-07
8020423	ENSG00000101752	MIB1	6.395	1.39458e-11
8168762	ENSG00000101811	CSTF2	6.95781	1.325e-09
8165911	ENSG00000101849	TBL1X	8.21661	4.16585e-16
8167322	ENSG00000101940	WDR13	7.0089	1.1282e-08
8169750	ENSG00000101972	STAG2	9.71225	2.80858e-07
8171516	ENSG00000102054	RBBP7	10.1984	9.84952e-07
8170326	ENSG00000102081	FMR1	8.50226	1.49077e-08
8167360	ENSG00000102145	GATA1	6.31488	7.36687e-08
8175647	ENSG00000102181	CD99L2	6.83035	1.62332e-07
7970111	ENSG00000102606	ARHGEF7	8.57684	7.10683e-12
7970602	ENSG00000102699	PARP4	9.57966	5.18237e-14
7971039	ENSG00000102710	FAM48A	8.64874	1.06971e-06
7968789	ENSG00000102760	RGCC	9.70946	1.95139e-07
7996430	ENSG00000102878	HSF4	6.43227	7.56625e-08
7996947	ENSG00000103018	CYB5B	8.64296	8.57803e-08
7998902	ENSG00000103145	HCFC1R1	6.6262	6.03957e-07
7998157	ENSG00000103148	NPRL3	7.27151	1.3818e-08
7997525	ENSG00000103150	MLYCD	6.21931	3.3083e-10
8003357	ENSG00000103335	PIEZO1	7.55366	1.24354e-06
7992897	ENSG00000103343	ZNF174	6.19295	5.18124e-09
7993341	ENSG00000103429	BFAR	8.31052	5.65696e-08
7993664	ENSG00000103540	CCP110	6.67168	4.79288e-12
7984190	ENSG00000103671	TRIP4	6.97718	1.99111e-07
7989708	ENSG00000103707	MTFMT	6.76276	1.21667e-13
7987772	ENSG00000103966	EHD4	8.78656	5.77691e-11
7988286	ENSG00000104133	SPG11	7.734	8.38806e-07
8146717	ENSG00000104205	SGK3	8.05597	4.5563e-08
8151401	ENSG00000104343	UBE2W	7.79272	1.49454e-10
8147864	ENSG00000104412	TTC35	7.20986	5.77617e-09
8153459	ENSG00000104524	PYCRL	6.24521	4.85043e-08
8148280	ENSG00000104549	SQLE	8.49276	5.22084e-08
8034420	ENSG00000104774	MAN2B1	9.56481	2.92028e-07
8030199	ENSG00000104852	SNRNP70	8.02174	1.46407e-07
8029580	ENSG00000104856	RELB	8.47184	4.4258e-13
8030374	ENSG00000104870	FCGRT	8.13917	4.24484e-07
8032455	ENSG00000104886	PLEKHJ1	7.03481	1.25417e-06
8034608	ENSG00000104903	LYL1	7.20878	5.571e-11
8034631	ENSG00000104915	STX10	7.57779	3.31147e-08
8026170	ENSG00000104957	CCDC130	8.56289	3.43615e-07
8030525	ENSG00000104960	PTOV1	7.38839	6.73657e-07
8026193	ENSG00000104979	C19orf53	9.71099	6.4448e-07
8039655	ENSG00000105132	ZNF550	7.00971	5.36925e-10
8024798	ENSG00000105248	CCDC94	8.00272	1.76788e-09
8029029	ENSG00000105323	HNRNPUL1	9.90519	1.07586e-10
8034021	ENSG00000105401	CDC37	9.13152	1.18329e-07
8030035	ENSG00000105447	GRWD1	6.97804	7.59687e-07
8034482	ENSG00000105576	TNPO2	7.98137	2.81413e-07
8035477	ENSG00000105656	ELL	8.63705	7.83866e-07
8027100	ENSG00000105671	DDX49	7.11078	3.82762e-08
8037389	ENSG00000105771	SMG9	7.92679	2.29712e-08
8132188	ENSG00000105778	AVL9	7.6098	1.49257e-09
8131709	ENSG00000105866	SP4	8.3758	2.53616e-07
8137680	ENSG00000105963	ADAP1	7.67503	1.49073e-07
8144089	ENSG00000105983	LMBR1	9.29032	3.02751e-09
8135734	ENSG00000106034	C7orf58	6.10215	1.04023e-06
8131975	ENSG00000106052	TAX1BP1	9.29888	4.8672e-08
8136869	ENSG00000106144	CASP2	8.23173	5.25043e-10
8142671	ENSG00000106299	WASL	8.40431	1.07269e-06
8131496	ENSG00000106415	GLCCI1	8.0094	1.28961e-08
8131539	ENSG00000106460	TMEM106B	7.94013	1.30831e-12
8143663	ENSG00000106462	EZH2	8.84408	5.25246e-14
8139299	ENSG00000106628	POLD2	7.0705	4.68146e-09
8133459	ENSG00000106665	CLIP2	6.73393	4.51982e-08
8156826	ENSG00000106799	TGFBR1	8.34033	1.02611e-07
8163383	ENSG00000106868	SUSD1	8.36088	2.05188e-07
8154254	ENSG00000107036	KIAA1432	8.44666	9.14146e-08
8158686	ENSG00000107164	FUBP3	7.52398	5.38255e-11
8164701	ENSG00000107290	SETX	9.23073	3.7456e-09
8161727	ENSG00000107362	FAM108B1	7.12463	1.45972e-06
7911506	ENSG00000107404	DVL1	7.02942	2.76513e-09
7936567	ENSG00000107560	RAB11FIP2	9.37629	9.02908e-09
7927389	ENSG00000107643	MAPK8	9.17607	1.29453e-07
7934215	ENSG00000107742	SPOCK2	9.94816	9.96018e-11
7928800	ENSG00000107771	FAM190B	9.41109	2.32221e-12
7935882	ENSG00000107829	FBXW4	8.00959	2.27813e-08
7929168	ENSG00000107854	TNKS2	9.28737	1.24764e-07
7932703	ENSG00000107897	ACBD5	7.72476	5.68241e-11
7925823	ENSG00000107937	GTPBP4	7.57637	5.14452e-10
7926900	ENSG00000107968	MAP3K8	9.37614	1.8648e-11
7930422	ENSG00000108055	SMC3	8.78135	4.04251e-07
7928589	ENSG00000108179	PPIF	9.76052	1.3973e-07
8014738	ENSG00000108296	CWC25	8.32567	2.78818e-13
8014825	ENSG00000108306	FBXL20	8.17787	4.52705e-10
8017283	ENSG00000108506	INTS2	7.24434	3.02318e-10
8017312	ENSG00000108510	MED13	10.1358	9.68013e-07
8011759	ENSG00000108518	PFN1	11.9601	3.45553e-08
8013112	ENSG00000108551	RASD1	6.63262	3.72027e-08
8013431	ENSG00000108599	AKAP10	7.43867	7.86003e-07
8017460	ENSG00000108604	SMARCD2	7.20298	3.64809e-10
8017547	ENSG00000108622	ICAM2	8.41747	1.05326e-08
8014100	ENSG00000108666	C17orf75	6.5831	8.24462e-11
8015526	ENSG00000108773	KAT2A	7.80873	4.47285e-08
8015685	ENSG00000108799	EZH1	8.98855	6.25322e-10
8016708	ENSG00000108829	LRRC59	9.27352	9.44647e-11
8015914	ENSG00000108840	HDAC5	7.89652	3.49348e-12
8008454	ENSG00000108846	ABCC3	6.87067	3.61252e-08
8017651	ENSG00000108854	SMURF2	9.29175	6.85619e-10
8009457	ENSG00000108946	PRKAR1A	8.30914	5.09422e-07
8011011	ENSG00000108953	YWHAE	10.2168	5.35944e-09
8013581	ENSG00000109083	IFT20	8.27857	6.49842e-08
8013812	ENSG00000109118	PHF12	10.0862	6.30901e-07
8094830	ENSG00000109133	TMEM33	8.22241	1.37473e-13
8094974	ENSG00000109180	OCIAD1	7.68888	2.64943e-08
8100382	ENSG00000109220	CHIC2	10.0885	5.968e-08
8097543	ENSG00000109445	ZNF330	7.64194	1.0879e-06
8098177	ENSG00000109466	KLHL2	7.83525	2.98082e-07
8099649	ENSG00000109606	DHX15	9.22325	1.32719e-06
8099696	ENSG00000109618	SEPSECS	8.45361	1.89793e-11
8099326	ENSG00000109667	SLC2A9	6.19453	1.00459e-06
8093539	ENSG00000109685	WHSC1	6.72396	2.49218e-10
8098581	ENSG00000109762	SNX25	7.77282	5.65499e-09
8094625	ENSG00000109790	KLHL5	8.15575	8.4222e-12
7944656	ENSG00000109929	SC5DL	9.00832	2.22337e-09
7941111	ENSG00000110025	SNX15	6.46	1.86403e-09
7949264	ENSG00000110047	EHD1	9.39243	7.46756e-07
7942032	ENSG00000110075	PPP6R3	9.33465	2.54753e-10
7942123	ENSG00000110092	CCND1	6.68522	5.20646e-08
7952103	ENSG00000110367	DDX6	10.0199	2.67706e-11
7939197	ENSG00000110422	HIPK3	8.77197	7.55354e-07
7939329	ENSG00000110435	PDHX	7.69917	3.70396e-07
7945734	ENSG00000110665	C11orf21	6.70498	3.47094e-07
7938669	ENSG00000110696	C11orf58	8.99593	3.55086e-07
7945902	ENSG00000110713	NUP98	10.1615	6.02377e-07
7961075	ENSG00000110848	CD69	10.6085	6.61686e-07
7958565	ENSG00000110921	MVK	6.2726	3.10725e-14
7961208	ENSG00000111196	MAGOHB	7.8398	4.80235e-08
7966321	ENSG00000111231	GPN3	6.23397	3.74749e-10
7966332	ENSG00000111237	VPS29	7.69239	9.36701e-07
7954029	ENSG00000111276	CDKN1B	9.31938	1.6383e-09
7966462	ENSG00000111300	NAA25	8.57499	1.32501e-07
7961514	ENSG00000111341	MGP	6.27556	1.50065e-08
7959052	ENSG00000111445	RFC5	6.58964	2.02614e-07
7956910	ENSG00000111530	CAND1	8.35821	1.59769e-07
7956949	ENSG00000111581	NUP107	7.09733	9.7116e-08
7960594	ENSG00000111642	CHD4	9.64286	8.78339e-07
7958000	ENSG00000111666	CHPT1	9.5328	1.31941e-12
7965812	ENSG00000111670	GNPTAB	8.91321	5.03298e-13
7959123	ENSG00000111725	PRKAB1	8.14549	1.30782e-13
7954407	ENSG00000111726	CMAS	6.61934	1.59619e-09
8124262	ENSG00000111802	TDP2	8.7881	2.89268e-16
8121002	ENSG00000111850	C6orf162	6.58572	8.23106e-08
8123936	ENSG00000111859	NEDD9	9.18886	8.58535e-13
8121734	ENSG00000111875	ASF1A	7.83781	4.83705e-13
8129214	ENSG00000111877	MCM9	7.57511	2.17839e-10
8129317	ENSG00000111897	SERINC1	10.2814	1.03718e-06
8121861	ENSG00000111912	NCOA7	7.55167	1.29582e-09
8122724	ENSG00000111981	ULBP1	6.36689	6.54713e-08
8130374	ENSG00000112029	FBXO5	6.61846	3.01424e-08
8119000	ENSG00000112062	MAPK14	8.98275	7.31713e-12
8127109	ENSG00000112144	ICK	7.27521	2.15948e-10
8120251	ENSG00000112146	FBXO9	7.35393	8.27003e-07
8116983	ENSG00000112149	CD83	9.85199	5.69568e-07
8128138	ENSG00000112159	MDN1	7.26568	2.07892e-07
8128356	ENSG00000112234	FBXL4	7.11884	1.28545e-06
8129522	ENSG00000112282	MED23	9.47986	1.48246e-11
8123494	ENSG00000112584	FAM120B	7.82958	1.36508e-07
8116548	ENSG00000112679	DUSP22	7.55021	8.86496e-08
8123524	ENSG00000112685	EXOC2	7.92755	2.80294e-07
8120758	ENSG00000112701	SENP6	8.57242	3.16037e-07
8119898	ENSG00000112715	VEGFA	9.19805	2.28286e-07
8117485	ENSG00000112763	BTN2A1	7.46075	5.66082e-07
8116734	ENSG00000112799	LY86	7.76599	9.37831e-07
8108603	ENSG00000112855	HARS2	7.50344	1.31346e-08
8110589	ENSG00000113300	CNOT6	7.27125	1.91968e-11
8109620	ENSG00000113312	TTC1	6.49689	2.88901e-07
8107066	ENSG00000113441	LNPEP	9.85757	1.02716e-10
8111629	ENSG00000113569	NUP155	8.5321	1.20653e-14
8105633	ENSG00000113593	PPWD1	9.21666	2.17088e-13
8112388	ENSG00000113595	TRIM23	7.44314	1.82801e-07
8111788	ENSG00000113638	TTC33	6.47103	2.72305e-07
8109802	ENSG00000113643	RARS	7.66526	1.5153e-18
8109999	ENSG00000113719	ERGIC1	9.25369	1.14725e-10
8110253	ENSG00000113761	ZNF346	6.9504	3.16321e-07
8083709	ENSG00000113810	SMC4	7.83163	1.13567e-10
8090737	ENSG00000113971	NPHP3	7.55504	6.59623e-14
7986769	ENSG00000114062	UBE3A	8.57021	1.07801e-07
8082940	ENSG00000114098	ARMC8	9.20032	3.44372e-08
8091103	ENSG00000114126	TFDP2	8.29107	4.91774e-07
8091141	ENSG00000114127	XRN1	9.88687	3.246e-11
8084880	ENSG00000114315	HES1	7.04468	7.17087e-10
8176578	ENSG00000114374	USP9Y	6.82763	4.00491e-09
8089261	ENSG00000114423	CBLB	9.82217	4.97232e-14
8081465	ENSG00000114439	BBX	9.31597	1.05881e-06
8086754	ENSG00000114650	SCAP	7.61294	5.66242e-10
8087739	ENSG00000114737	CISH	6.57777	3.60882e-07
8091432	ENSG00000114744	COMMD2	8.61231	2.22171e-11
8084219	ENSG00000114796	KLHL24	9.61408	3.9482e-10
8079079	ENSG00000114857	NKTR	9.47311	3.80092e-16
8047865	ENSG00000115020	PIKFYVE	8.99522	6.10982e-15
8044882	ENSG00000115109	EPB41L5	6.92468	8.74448e-11
8055890	ENSG00000115145	STAM2	7.58718	2.13702e-07
8051097	ENSG00000115211	EIF2B4	7.39465	2.53678e-10
8046695	ENSG00000115232	ITGA4	9.42095	1.47576e-08
8052125	ENSG00000115239	ASB3	8.30754	1.75905e-08
8041179	ENSG00000115295	CLIP4	8.27285	2.37071e-12
8042917	ENSG00000115325	DOK1	7.06786	7.64049e-08
8043820	ENSG00000115446	UNC50	7.16897	9.04217e-07
8052443	ENSG00000115464	USP34	9.81159	3.03235e-15
8054217	ENSG00000115514	TXNDC9	6.36465	6.00368e-09
8058024	ENSG00000115524	SF3B1	10.976	4.05107e-07
8053484	ENSG00000115525	ST3GAL5	8.31705	5.94258e-07
8058973	ENSG00000115568	ZNF142	7.65646	7.71175e-07
8044035	ENSG00000115604	IL18R1	6.25411	2.09676e-07
8041283	ENSG00000115760	BIRC6	9.47303	2.71862e-14
8051443	ENSG00000115808	STRN	8.14813	2.25639e-07
8051528	ENSG00000115816	CEBPZ	7.44957	1.94683e-10
8051547	ENSG00000115825	PRKD3	8.3454	7.70336e-07
8056766	ENSG00000115840	SLC25A12	7.53868	1.5084e-08
8055645	ENSG00000115947	ORC4	6.89857	8.06088e-09
8052803	ENSG00000115977	AAK1	9.81018	1.9975e-11
8052845	ENSG00000116001	TIA1	8.83902	6.28267e-08
8042519	ENSG00000116005	PCYOX1	6.75048	5.00316e-07
8041888	ENSG00000116062	MSH6	7.05531	2.44829e-08
7898192	ENSG00000116138	DNAJC16	7.53031	1.15557e-13
7916372	ENSG00000116209	TMEM59	9.60796	2.4773e-08
7914235	ENSG00000116350	SRSF4	8.91586	8.38567e-08
7922823	ENSG00000116406	EDEM3	7.86797	3.22744e-08
7918517	ENSG00000116455	WDR77	7.3174	1.1181e-06
7903988	ENSG00000116473	RAP1A	8.47587	5.5172e-10
7904036	ENSG00000116489	CAPZA1	9.31592	3.27667e-08
7914603	ENSG00000116514	RNF19B	8.95903	8.42319e-07
7920766	ENSG00000116539	ASH1L	9.05447	1.98333e-09
7920810	ENSG00000116580	GON4L	7.68186	1.02305e-08
7897849	ENSG00000116691	MIIP	6.76537	2.63437e-08
7916862	ENSG00000116729	WLS	6.21339	3.36416e-07
7908421	ENSG00000116747	TROVE2	8.37379	1.51385e-12
7923007	ENSG00000116750	UCHL5	6.94207	1.22088e-11
7902269	ENSG00000116754	SRSF11	11.3669	1.85538e-09
7912675	ENSG00000116809	ZBTB17	7.58084	3.78006e-12
7900095	ENSG00000116871	MAP7D1	8.36844	1.93911e-07
7910520	ENSG00000116906	GNPAT	7.5729	3.75014e-10
7910550	ENSG00000116918	TSNAX	7.08715	1.88872e-12
7915160	ENSG00000116954	RRAGC	7.92842	9.17794e-10
7910950	ENSG00000117009	KMO	6.67439	1.04568e-06
7917503	ENSG00000117226	GBP3	6.73109	1.51275e-09
7913252	ENSG00000117242	PINK1-AS	7.93423	4.67866e-07
7909104	ENSG00000117266	CDK18	6.1199	3.38158e-07
7909400	ENSG00000117335	CD46	9.4586	3.67423e-08
7919729	ENSG00000117362	APH1A	8.40905	5.14921e-07
7922162	ENSG00000117479	SLC19A2	7.22268	2.32306e-10
7903119	ENSG00000117528	ABCD3	7.21125	8.70132e-13
7913814	ENSG00000117614	SYF2	8.23993	3.31545e-10
7903281	ENSG00000117620	SLC35A3	7.05039	4.29649e-09
7909529	ENSG00000117625	RCOR3	8.50072	2.47284e-19
7899377	ENSG00000117751	PPP1R8	7.52788	2.14907e-07
7916120	ENSG00000117862	TXNDC12	8.64188	2.90356e-08
7985089	ENSG00000117906	RCN2	7.68663	1.4416e-07
7954436	ENSG00000118308	LRMP	9.96489	3.96492e-08
8121118	ENSG00000118412	CASP8AP2	6.96567	1.00485e-06
7916928	ENSG00000118454	ANKRD13C	8.6366	2.95386e-12
8120441	ENSG00000118482	PHF3	9.95274	1.82921e-09
8130032	ENSG00000118496	FBXO30	8.25174	5.72727e-08
8122045	ENSG00000118507	AKAP7	6.10816	3.75579e-07
8121927	ENSG00000118518	RNF146	7.90871	4.51626e-17
8019930	ENSG00000118680	MYL12B	10.8273	1.55636e-10
7972003	ENSG00000118922	KLF12	8.90903	5.62913e-07
8057933	ENSG00000119041	GTF3C3	7.64298	9.55887e-08
8040142	ENSG00000119203	CPSF3	6.9931	4.17562e-10
7925364	ENSG00000119285	HEATR1	8.35137	3.74475e-08
8163402	ENSG00000119314	PTBP3	9.5066	1.04201e-07
8158298	ENSG00000119392	GLE1	7.56018	1.6201e-07
8163784	ENSG00000119402	FBXW2	8.3886	2.81392e-10
8164155	ENSG00000119414	PPP6C	11.2002	1.53741e-08
8163948	ENSG00000119446	RBM18	8.29304	1.68364e-07
7981046	ENSG00000119632	IFI27L2	7.5895	1.3295e-06
7980271	ENSG00000119638	NEK9	7.65303	8.14428e-08
7980115	ENSG00000119688	ABCD4	7.06158	9.48387e-09
8050658	ENSG00000119778	ATAD2B	8.46696	4.66024e-11
8041273	ENSG00000119820	YIPF4	7.28946	1.71227e-10
8041813	ENSG00000119878	CRIPT	8.3602	1.96767e-10
8127549	ENSG00000119899	SLC17A5	7.77562	2.25233e-08
7935027	ENSG00000119912	IDE	7.41542	6.74801e-11
7929047	ENSG00000119922	IFIT2	9.24956	4.09069e-07
7929768	ENSG00000119929	CUTC	7.87572	7.65543e-15
7936307	ENSG00000119953	SMNDC1	8.88611	8.58491e-07
7936817	ENSG00000119965	C10orf88	6.76319	8.17273e-10
7930996	ENSG00000120008	WDR11	8.11814	5.40359e-07
8016266	ENSG00000120071	KANSL1	9.51728	8.62943e-07
8122705	ENSG00000120265	PCMT1	8.33184	8.2108e-08
8108593	ENSG00000120314	WDR55	6.93735	6.44447e-11
8130567	ENSG00000120438	TCP1	9.98107	2.71691e-13
8147883	ENSG00000120533	ENY2	8.82288	1.12512e-06
7914218	ENSG00000120656	TAF12	6.85882	9.65683e-07
7971134	ENSG00000120685	PROSER1	9.78373	1.35361e-09
8114443	ENSG00000120705	ETF1	8.26054	1.29562e-06
8108330	ENSG00000120733	KDM3B	9.03	9.08741e-10
7965523	ENSG00000120798	NR2C1	7.85809	5.91321e-12
7965789	ENSG00000120805	ARL1	7.13067	5.11903e-10
7957759	ENSG00000120868	APAF1	7.2038	1.83901e-14
8145151	ENSG00000120896	SORBS3	6.68854	5.96728e-08
8145136	ENSG00000120910	PPP3CC	8.39887	2.12314e-07
8016578	ENSG00000121073	SLC35B1	8.83253	1.31207e-07
8089785	ENSG00000121577	POPDC2	6.26702	5.30791e-10
7911078	ENSG00000121644	PPPDE1	7.23105	1.17876e-11
7939613	ENSG00000121653	MAPK8IP1	6.75266	1.02272e-06
7967900	ENSG00000121741	ZMYM2	10.1537	4.69994e-14
7899604	ENSG00000121766	ZCCHC17	7.29608	9.58169e-11
7904830	ENSG00000121848	RNF115	8.0313	7.4435e-10
8094688	ENSG00000121897	LIAS	6.26834	8.11247e-09
7970704	ENSG00000122033	MTIF3	7.18917	6.02533e-08
8084986	ENSG00000122068	FYTTD1	8.47201	1.69348e-11
7921583	ENSG00000122218	COPA	10.5003	4.09382e-13
7994161	ENSG00000122257	RBBP6	10.1301	2.0383e-07
7999496	ENSG00000122299	ZC3H7A	9.16141	1.18308e-07
8130474	ENSG00000122335	SERAC1	6.13489	7.29916e-09
7992905	ENSG00000122390	NAA60	8.3753	2.8236e-08
7917433	ENSG00000122417	ODF2L	7.23766	8.54436e-07
7917996	ENSG00000122477	LRRC39	6.11566	1.60599e-11
7902992	ENSG00000122484	RPAP2	7.78388	1.39893e-08
8131815	ENSG00000122550	KLHL7	6.77779	2.93521e-20
8155169	ENSG00000122707	RECK	6.23836	9.53474e-11
8136473	ENSG00000122779	TRIM24	7.61887	7.1882e-08
7927972	ENSG00000122958	VPS26A	8.3235	3.04986e-08
7966638	ENSG00000122965	RBM19	7.96919	3.39098e-08
7954613	ENSG00000123106	CCDC91	8.4633	1.87603e-07
8147156	ENSG00000123124	WWP1	9.26668	6.7423e-12
8171802	ENSG00000123130	ACOT9	8.57846	4.73604e-10
8026300	ENSG00000123146	CD97	11.0623	9.43215e-09
7963946	ENSG00000123342	MMP19	6.23807	1.15769e-09
7955589	ENSG00000123358	NR4A1	9.09546	2.24845e-07
7955943	ENSG00000123360	PDE1B	8.04377	1.26561e-10
7955606	ENSG00000123395	C12orf44	6.75605	1.06433e-08
7963760	ENSG00000123405	NFE2	6.60814	3.55442e-10
7915870	ENSG00000123472	ATPAF1	6.31852	1.0794e-06
7915926	ENSG00000123473	STIL	6.55926	3.41874e-07
8056426	ENSG00000123607	TTC21B	7.671	2.90535e-08
8037018	ENSG00000123810	B9D2	7.03646	7.04514e-09
8133531	ENSG00000123965	PMS2P5	9.60309	1.09599e-08
8048733	ENSG00000123983	ACSL3	8.44887	8.46255e-11
8002152	ENSG00000124067	SLC12A4	7.30197	1.42004e-08
8066848	ENSG00000124126	PREX1	9.5386	1.31516e-06
8063211	ENSG00000124151	NCOA3	10.1904	4.69892e-10
8066303	ENSG00000124177	CHD6	8.6549	4.02042e-09
8063283	ENSG00000124207	CSE1L	8.70368	4.4154e-07
8066889	ENSG00000124214	STAU1	8.99485	3.88848e-07
8063382	ENSG00000124216	SNAI1	6.98466	2.02818e-13
8063636	ENSG00000124222	STX16	8.67576	6.15669e-07
8104422	ENSG00000124275	MTRR	8.59234	4.53521e-07
8110920	ENSG00000124279	FASTKD3	6.09483	1.48234e-09
8027574	ENSG00000124302	CHST8	6.22156	8.86294e-07
8100026	ENSG00000124406	ATP8A1	8.76112	5.59932e-07
8126259	ENSG00000124596	C6orf130	7.2563	2.99848e-12
8126248	ENSG00000124602	UNC5CL	6.4705	2.30716e-07
8119088	ENSG00000124762	CDKN1A	8.98606	2.99141e-09
8049536	ENSG00000124831	LRRFIP1	9.59988	1.98527e-13
8049530	ENSG00000124831	LRRFIP1	10.4524	4.28162e-11
8049534	ENSG00000124831	LRRFIP1	8.13885	5.24499e-10
8049528	ENSG00000124831	LRRFIP1	12.1711	3.8219e-09
8049538	ENSG00000124831	LRRFIP1	8.93919	4.39561e-09
8049532	ENSG00000124831	LRRFIP1	8.64765	6.67227e-08
7948667	ENSG00000124942	AHNAK	9.61926	1.10049e-09
8007569	ENSG00000125319	C17orf53	6.38511	5.98203e-09
8044766	ENSG00000125629	INSIG2	7.34028	9.15297e-13
8033135	ENSG00000125651	GTF2F1	8.61028	1.01077e-07
8174893	ENSG00000125676	THOC2	8.29752	2.34325e-08
8017402	ENSG00000125695	STRADA	7.18509	6.99467e-10
8029693	ENSG00000125740	FOSB	10.198	8.7967e-10
8037608	ENSG00000125741	OPA3	6.62402	8.0191e-10
8060353	ENSG00000125826	RBCK1	7.89418	2.41366e-07
8064336	ENSG00000125875	TBC1D20	8.04238	4.95476e-08
7913582	ENSG00000125945	ZNF436	6.77583	1.99417e-08
8061564	ENSG00000125968	ID1	7.08435	6.40266e-10
8028104	ENSG00000126264	HCST	8.02869	2.97625e-08
8139891	ENSG00000126524	SBDS	10.6061	1.2685e-08
8015715	ENSG00000126581	BECN1	7.81962	5.87261e-10
7960666	ENSG00000126746	ZNF384	9.19748	8.19816e-08
8172358	ENSG00000126756	UXT	9.57384	6.1192e-11
7974771	ENSG00000126773	C14orf135	7.58233	9.11633e-09
8014057	ENSG00000126861	OMG	6.61834	1.45153e-07
8176109	ENSG00000126903	SLC10A3	7.50722	1.93625e-10
8173261	ENSG00000126970	ZC4H2	6.45038	1.87792e-07
7915392	ENSG00000127124	HIVEP3	7.43545	1.46875e-14
7981242	ENSG00000127152	BCL11B	8.42184	1.52292e-07
7956930	ENSG00000127334	DYRK2	8.77568	4.65801e-07
8093425	ENSG00000127415	IDUA	7.49399	1.41378e-06
8093413	ENSG00000127419	TMEM175	8.33377	3.10269e-07
8026564	ENSG00000127528	KLF2	9.89492	5.94138e-08
8025788	ENSG00000127616	SMARCA4	7.68829	6.7458e-09
8032899	ENSG00000127666	TICAM1	7.53625	2.78051e-10
8134122	ENSG00000127914	AKAP9	7.86174	2.45518e-10
8141133	ENSG00000127922	SHFM1	7.80958	7.61101e-08
8133670	ENSG00000127948	POR	7.80615	2.64103e-09
8140386	ENSG00000127952	STYXL1	6.26314	8.74891e-07
8140311	ENSG00000127957	PMS2P3	7.9003	2.90197e-07
8140915	ENSG00000127980	PEX1	7.6098	1.16407e-15
8028652	ENSG00000128016	ZFP36	11.0942	1.85706e-07
8075857	ENSG00000128311	TST	6.45784	3.36876e-08
8142345	ENSG00000128512	DOCK4	6.82729	4.63636e-11
8141728	ENSG00000128581	RABL5	6.53408	3.89144e-07
8136259	ENSG00000128585	MKLN1	9.21123	6.6032e-07
8136045	ENSG00000128604	IRF5	7.12843	1.15651e-06
8136163	ENSG00000128607	KLHDC10	7.61982	7.36833e-08
7988963	ENSG00000128989	ARPP19	8.77611	7.51179e-08
8090866	ENSG00000129055	ANAPC13	6.96265	7.76456e-07
8090577	ENSG00000129071	MBD4	8.37535	2.25927e-11
7946703	ENSG00000129083	COPB1	9.09177	3.61772e-09
8098263	ENSG00000129116	PALLD	6.29657	1.54117e-07
8004133	ENSG00000129197	RPAIN	8.64281	1.85282e-09
8030782	ENSG00000129450	SIGLEC9	7.46915	2.0917e-07
7978285	ENSG00000129467	ADCY4	6.88194	1.61944e-12
7978570	ENSG00000129515	SNX6	8.70807	2.07737e-10
8113542	ENSG00000129625	REEP5	9.08282	3.30234e-07
8032365	ENSG00000129911	KLF16	8.07042	3.88101e-08
8027184	ENSG00000129933	MAU2	8.12602	4.37522e-07
8003425	ENSG00000129993	CBFA2T3	6.65015	7.47106e-11
8130916	ENSG00000130024	PHF10	9.1637	4.81177e-07
8025828	ENSG00000130164	LDLR	8.44903	7.50779e-12
8156309	ENSG00000130222	GADD45G	6.3574	8.69853e-08
8035445	ENSG00000130522	JUND	10.9881	2.35067e-13
8158708	ENSG00000130711	PRDM12	6.16375	9.14468e-07
8164653	ENSG00000130717	UCK1	8.36029	9.88089e-07
8028778	ENSG00000130758	MAP3K10	6.78758	4.17854e-07
8156610	ENSG00000130956	HABP4	7.26593	3.06772e-07
8122720	ENSG00000131015	ULBP2	6.54541	4.71965e-13
8130116	ENSG00000131023	LATS1	8.3531	5.17812e-07
8061946	ENSG00000131061	ZNF341	6.26156	4.1237e-08
8074251	ENSG00000131100	ATP6V1E1	8.55048	4.89228e-09
7997702	ENSG00000131143	COX4I1	9.73839	4.55111e-09
8085556	ENSG00000131370	SH3BP5	7.15398	7.60597e-09
8078110	ENSG00000131375	CAPN7	9.13068	1.0201e-11
8085665	ENSG00000131378	RFTN1	7.57571	3.24502e-07
7911458	ENSG00000131584	ACAP3	6.68703	1.98825e-10
7942174	ENSG00000131626	PPFIA1	8.49118	1.72866e-09
7992795	ENSG00000131652	THOC6	7.50103	3.68196e-14
8162472	ENSG00000131668	BARX1	6.55201	5.97216e-08
8106702	ENSG00000131732	ZCCHC9	7.93292	4.4375e-08
8034722	ENSG00000132005	RFX1	6.63427	3.71957e-08
8085374	ENSG00000132155	RAF1	9.68011	6.18835e-08
8059996	ENSG00000132326	PER2	8.36932	9.67614e-07
8099099	ENSG00000132406	TMEM128	7.32162	6.44945e-08
8012013	ENSG00000132514	CLEC10A	6.21725	4.50065e-09
8061368	ENSG00000132661	NXT1	7.45164	2.6676e-11
7970428	ENSG00000132950	ZMYM5	8.96816	1.09219e-07
7968653	ENSG00000133111	RFXAP	6.12664	5.86725e-07
8018097	ENSG00000133193	FAM104A	8.56631	2.54051e-08
8033587	ENSG00000133246	PRAM1	7.75455	3.55718e-08
8039440	ENSG00000133265	HSPBP1	6.73845	4.2441e-11
8024358	ENSG00000133275	CSNK1G2	8.82849	6.39058e-07
8106931	ENSG00000133302	ANKRD32	6.39952	5.27118e-08
7940762	ENSG00000133317	LGALS12	6.71608	1.14765e-07
8110886	ENSG00000133398	MED10	7.54575	6.12358e-07
8143733	ENSG00000133624	ZNF767	8.0816	8.99136e-09
7938563	ENSG00000133794	ARNTL	9.03767	1.39857e-13
7938519	ENSG00000133808	MICALCL	6.50939	2.3052e-07
7938485	ENSG00000133816	MICAL2	6.77999	3.86014e-07
7975412	ENSG00000133985	TTC9	7.20018	1.64222e-07
8023382	ENSG00000134046	MBD2	9.11558	2.85678e-07
7903519	ENSG00000134186	PRPF38B	8.8236	5.88898e-07
7918657	ENSG00000134242	PTPN22	8.44969	3.0753e-07
7903908	ENSG00000134255	CEPT1	8.54478	1.95965e-12
7954090	ENSG00000134531	EMP1	7.50535	7.54476e-10
7939738	ENSG00000134574	DDB2	8.23836	9.91698e-15
8169920	ENSG00000134597	RBMX2	7.47723	1.62319e-09
8169949	ENSG00000134602	MST4	9.63209	2.69755e-14
7914563	ENSG00000134684	YARS	8.34807	6.64835e-07
7900009	ENSG00000134698	EIF2C4	7.69411	1.60562e-09
7916185	ENSG00000134744	ZCCHC11	9.27655	1.85664e-09
7969776	ENSG00000134882	UBAC2	7.74846	9.27894e-16
7969916	ENSG00000134897	BIVM	6.07332	9.45027e-09
7969935	ENSG00000134899	ERCC5	8.72952	9.08917e-17
7969881	ENSG00000134900	TPP2	9.93651	1.6952e-09
8161701	ENSG00000135048	TMEM2	8.77358	2.35735e-09
7958931	ENSG00000135144	DTX1	6.56302	2.78723e-09
8133914	ENSG00000135164	DMTF1	8.95498	1.20202e-11
8135323	ENSG00000135249	RINT1	7.3097	1.95704e-08
8121095	ENSG00000135299	ANKRD6	6.28837	4.32626e-10
8127943	ENSG00000135317	SNX14	7.59187	2.9664e-08
8121043	ENSG00000135336	ORC3	7.12723	2.49881e-07
8128260	ENSG00000135341	MAP3K7	8.93597	7.48622e-09
7947624	ENSG00000135365	PHF21A	9.96855	1.29162e-07
7939242	ENSG00000135387	CAPRIN1	9.7967	2.23923e-07
7964089	ENSG00000135473	PAN2	7.64013	6.95764e-09
8042637	ENSG00000135636	DYSF	7.07895	8.92585e-08
7956670	ENSG00000135655	USP15	9.89129	1.36953e-07
8001841	ENSG00000135720	DYNC1LI2	7.83769	1.11013e-06
8001981	ENSG00000135723	FHOD1	7.21055	5.856e-09
7907790	ENSG00000135837	CEP350	8.98854	2.19405e-12
8058940	ENSG00000135913	USP37	7.17406	2.20225e-09
8048980	ENSG00000135932	CAB39	8.90301	1.29749e-08
8054227	ENSG00000135945	REV1	7.51098	9.69195e-08
8054364	ENSG00000135966	TGFBRAP1	7.98305	1.64034e-07
8044236	ENSG00000135968	GCC2	9.44928	1.85288e-10
7966003	ENSG00000136044	APPL2	8.49603	1.19207e-10
7969179	ENSG00000136104	RNASEH2B	8.51206	1.00004e-11
7969243	ENSG00000136108	CKAP2	7.74284	3.97747e-07
7969374	ENSG00000136122	BORA	6.15273	1.22131e-11
7971541	ENSG00000136143	SUCLA2	7.17365	7.88933e-08
7968931	ENSG00000136152	COG3	8.09463	4.28195e-10
8131583	ENSG00000136261	BZW2	7.485	3.26272e-07
7985166	ENSG00000136381	IREB2	8.74142	2.19442e-11
8016898	ENSG00000136450	SRSF1	9.80983	9.90977e-11
8084067	ENSG00000136518	ACTL6A	6.642	2.06731e-07
8092265	ENSG00000136522	MRPL47	8.39067	1.02496e-07
8092564	ENSG00000136527	TRA2B	10.1234	7.68871e-09
8055969	ENSG00000136541	ERMN	7.83631	7.07482e-08
8044574	ENSG00000136689	IL1RN	8.40457	7.06589e-09
8055060	ENSG00000136709	WDR33	8.70575	8.68625e-07
8045009	ENSG00000136732	GYPC	8.00637	2.78135e-07
7926385	ENSG00000136738	STAM	9.3977	6.6631e-07
8158269	ENSG00000136811	ODF2	7.18955	2.52164e-07
8163002	ENSG00000136826	KLF4	8.91798	2.98756e-11
8164587	ENSG00000136827	TOR1A	6.84332	6.25811e-08
8157270	ENSG00000136868	SLC31A1	9.36248	2.30027e-07
8164105	ENSG00000136935	GOLGA1	7.01025	9.40771e-14
8162696	ENSG00000136936	XPA	7.95502	1.48712e-08
8163964	ENSG00000136940	PDCL	6.6225	1.22961e-07
8161017	ENSG00000137078	SIT1	6.5267	3.38466e-09
8154531	ENSG00000137145	DENND4C	8.35277	5.45461e-12
8119926	ENSG00000137216	TMEM63B	8.2459	7.46716e-13
8123644	ENSG00000137267	TUBB2A	7.32909	4.92691e-09
8125775	ENSG00000137288	MNF1	6.54098	3.72677e-08
7950810	ENSG00000137501	SYTL2	7.0022	2.19563e-13
8103646	ENSG00000137601	NEK1	6.97564	1.13381e-09
7943779	ENSG00000137720	C11orf1	6.50675	9.2578e-08
7983335	ENSG00000137770	CTDSPL2	9.91825	7.90683e-11
7990165	ENSG00000137817	PARP6	9.83038	3.74951e-12
7983157	ENSG00000137842	TMEM62	8.21452	2.72177e-09
7918008	ENSG00000137992	DBT	6.79556	2.89892e-09
7903321	ENSG00000137996	RTCD1	8.48572	1.59724e-08
8040639	ENSG00000138029	HADHB	8.41808	1.04005e-08
8041713	ENSG00000138032	PPM1B	8.89286	5.891e-08
8052307	ENSG00000138041	SMEK2	8.72166	1.1905e-13
7934870	ENSG00000138138	ATAD1	8.49274	7.44194e-07
7930413	ENSG00000138166	DUSP5	8.82245	8.22669e-11
8057771	ENSG00000138378	STAT4	9.38219	3.36847e-11
8082120	ENSG00000138463	DIRC2	10.4692	2.78509e-14
8089203	ENSG00000138468	SENP7	7.41752	6.33739e-14
7983663	ENSG00000138592	USP8	8.96333	1.06607e-10
7988581	ENSG00000138593	SECISBP2L	9.30603	6.71146e-09
7984124	ENSG00000138613	APH1B	7.39145	1.24981e-07
7989834	ENSG00000138614	C15orf44	8.07501	4.97128e-09
8096905	ENSG00000138660	AP1AR	6.41071	8.12371e-08
8097148	ENSG00000138688	KIAA1109	9.13543	1.74779e-19
8101228	ENSG00000138767	CNOT6L	9.59103	2.30403e-07
7961524	ENSG00000139055	ERP27	9.29718	1.18212e-09
7953981	ENSG00000139083	ETV6	9.87995	1.19568e-11
7954419	ENSG00000139163	ETNK1	7.02168	8.54273e-10
7962367	ENSG00000139168	ZCRB1	7.63835	1.20999e-07
7953341	ENSG00000139192	TAPBPL	8.09799	5.41621e-09
7956623	ENSG00000139266	2009-03-01	7.58284	2.70954e-08
7966268	ENSG00000139436	GIT2	9.37409	5.66614e-11
7970716	ENSG00000139517	LNX2	7.72095	1.58835e-10
7956097	ENSG00000139531	SUOX	6.74465	2.36849e-09
7970892	ENSG00000139597	N4BP2L1	7.0396	1.77012e-11
7963174	ENSG00000139624	CERS5	8.26911	1.12961e-08
7963313	ENSG00000139629	GALNT6	6.91685	2.55965e-10
7963590	ENSG00000139631	CSAD	7.72872	2.54059e-07
7969533	ENSG00000139737	SLAIN1	8.08624	3.3652e-10
7972190	ENSG00000139746	RBM26	9.66106	3.02395e-10
7979455	ENSG00000139970	RTN1	6.20955	1.06254e-10
7979849	ENSG00000139990	DCAF5	9.88253	7.32948e-11
7980537	ENSG00000140022	STON2	6.15115	3.24997e-07
7983843	ENSG00000140262	TCF12	9.79121	1.33066e-09
7985099	ENSG00000140368	PSTPIP1	7.30472	2.19069e-09
7985829	ENSG00000140525	FANCI	6.9021	9.63295e-14
7985809	ENSG00000140526	ABHD2	9.4078	9.31206e-07
7986049	ENSG00000140577	CRTC3	9.1309	3.34229e-08
7999562	ENSG00000140694	PARN	8.51576	4.1436e-11
7996313	ENSG00000140932	CMTM2	6.50422	1.38004e-07
7992670	ENSG00000140992	PDPK1	8.4256	1.25021e-06
7998072	ENSG00000140995	DEF8	6.89469	1.09093e-10
8005785	ENSG00000141068	KSR1	8.40376	3.79907e-08
8006367	ENSG00000141314	RHBDL3	6.12692	2.00421e-07
8008834	ENSG00000141367	CLTC	9.09944	1.40204e-07
8020527	ENSG00000141452	C18orf8	8.73178	7.79752e-09
8019263	ENSG00000141522	ARHGDIA	8.97733	3.13415e-11
8019765	ENSG00000141522	ARHGDIA	9.18294	3.65739e-11
8010804	ENSG00000141562	NARF	8.01399	1.47663e-07
8021228	ENSG00000141646	SMAD4	9.65505	1.31158e-08
8021546	ENSG00000141664	ZCCHC2	8.37706	3.66291e-07
8021470	ENSG00000141682	PMAIP1	10.2048	1.02402e-08
8032525	ENSG00000141873	SLC39A3	6.45797	9.27012e-07
8032804	ENSG00000141985	SH3GL1	8.59505	1.06541e-08
8029056	ENSG00000142046	TMEM91	7.84183	7.81487e-07
8069085	ENSG00000142185	TRPM2	6.3984	8.15649e-10
8031899	ENSG00000142396	AC020915.4	9.73373	1.46773e-09
8039096	ENSG00000142405	NLRP12	6.56441	4.56857e-11
8039569	ENSG00000142409	ZNF787	7.03207	1.15732e-06
8038824	ENSG00000142512	SIGLEC10	7.04865	1.43377e-07
8030671	ENSG00000142539	SPIB	7.21553	1.26335e-07
8030383	ENSG00000142552	RCN3	6.13399	2.03501e-07
7898161	ENSG00000142634	EFHD2	9.75042	2.41781e-11
7899096	ENSG00000142684	ZNF593	6.99236	4.61407e-10
7902810	ENSG00000143013	LMO4	6.56689	1.42073e-07
7918345	ENSG00000143106	PSMA5	7.47523	5.21102e-07
7907058	ENSG00000143190	POU2F1	9.19276	3.25229e-16
7906671	ENSG00000143258	USP21	7.6589	1.15242e-06
7905258	ENSG00000143379	SETDB1	7.36126	1.22185e-06
7919815	ENSG00000143387	CTSK	7.98284	5.54488e-17
7919971	ENSG00000143390	RFX5	8.06592	7.65301e-08
7905365	ENSG00000143398	PIP5K1A	9.44538	2.20518e-07
7919715	ENSG00000143401	ANP32E	6.93909	1.30481e-07
7919872	ENSG00000143409	FAM63A	6.99634	4.86162e-08
7919825	ENSG00000143437	ARNT	8.90855	2.95549e-11
7905598	ENSG00000143553	SNAPIN	7.84129	1.42592e-09
7905700	ENSG00000143569	UBAP2L	10.0964	6.12624e-07
7920492	ENSG00000143612	C1orf43	9.44549	2.1631e-08
7920341	ENSG00000143614	GATAD2B	10.1713	6.30034e-07
7905631	ENSG00000143624	INTS3	7.65922	7.60682e-09
7924910	ENSG00000143632	ACTA1	6.64823	6.41816e-09
7911155	ENSG00000143653	SCCPDH	7.01445	9.00004e-07
7924558	ENSG00000143748	NVL	6.86171	3.34546e-08
7909992	ENSG00000143756	FBXO28	8.07112	2.83107e-08
8040473	ENSG00000143878	RHOB	8.13287	3.26928e-07
8051605	ENSG00000143889	HNRPLL	7.29166	4.05389e-09
8041592	ENSG00000143924	EML4	11.2603	1.416e-13
8052626	ENSG00000143952	VPS54	6.57111	3.38905e-15
8042373	ENSG00000143971	ETAA1	6.33515	6.18116e-08
8053036	ENSG00000144034	TPRKB	6.30344	1.72944e-09
8053046	ENSG00000144048	DUSP11	10.0468	3.16875e-08
8045455	ENSG00000144224	UBXN4	9.32347	3.4943e-09
8045514	ENSG00000144228	SPOPL	8.50671	6.75113e-08
8056943	ENSG00000144320	KIAA1715	7.81264	8.28946e-22
8077731	ENSG00000144554	FANCD2	6.72457	1.27585e-08
8085350	ENSG00000144559	TAMM41	7.65672	3.31209e-09
8048340	ENSG00000144580	RQCD1	9.55237	5.26412e-09
8086330	ENSG00000144655	CSRNP1	9.03755	2.02135e-11
8078619	ENSG00000144668	ITGA9	6.42922	3.2133e-08
8078569	ENSG00000144674	GOLGA4	8.6038	5.56938e-07
8088718	ENSG00000144744	UBA3	8.84112	1.55528e-13
8088642	ENSG00000144749	LRIG1	7.30455	4.41096e-10
8089527	ENSG00000144848	ATG3	9.7953	5.61609e-12
8093230	ENSG00000145016	KIAA0226	8.62318	1.31984e-09
8079746	ENSG00000145022	TCTA	7.25818	3.65715e-08
8084303	ENSG00000145191	EIF2B5	7.54769	6.37475e-07
8101624	ENSG00000145332	KLHL8	6.67299	1.11771e-11
8097066	ENSG00000145388	METTL14	7.94418	8.48906e-11
8097098	ENSG00000145390	USP53	7.57755	3.98669e-08
8102848	ENSG00000145391	SETD7	7.79322	4.35812e-07
8097782	ENSG00000145425	RPS3A	11.2623	3.83551e-08
8104463	ENSG00000145495	2006-03-01	11.209	6.45549e-07
8105778	ENSG00000145675	PIK3R1	10.6779	1.6085e-12
8107133	ENSG00000145730	PAM	6.94122	6.64004e-07
8105801	ENSG00000145740	SLC30A5	7.38283	1.77041e-07
8109062	ENSG00000145868	FBXO38	8.27329	9.08608e-09
8126860	ENSG00000146085	MUT	7.47185	2.17655e-12
8119132	ENSG00000146192	FGD2	7.01828	4.87558e-12
8126666	ENSG00000146232	NFKBIE	8.03332	2.97972e-08
8127698	ENSG00000146247	PHIP	9.41681	6.70017e-18
8128329	ENSG00000146263	MMS22L	6.11593	3.38244e-07
8121076	ENSG00000146278	PNRC1	10.99	6.24982e-07
8128013	ENSG00000146282	RARS2	8.22005	6.79238e-07
8121454	ENSG00000146360	GPR6	6.24258	1.3233e-06
8130038	ENSG00000146414	SHPRH	7.61165	1.12045e-09
8123062	ENSG00000146433	TMEM181	8.42475	9.29056e-08
7899957	ENSG00000146463	ZMYM4	8.15828	9.90865e-07
8131292	ENSG00000146587	RBAK	6.83877	6.30953e-15
8131996	ENSG00000146592	CREB5	7.23388	1.15504e-16
8133089	ENSG00000146757	ZNF92	8.08171	1.52019e-07
8141445	ENSG00000146826	C7orf43	8.02807	1.93935e-07
8141363	ENSG00000146833	TRIM4	7.38241	1.85338e-07
8168303	ENSG00000147133	TAF1	7.99302	3.89814e-07
8168291	ENSG00000147166	ITGB1BP2	6.68551	6.28193e-07
8173444	ENSG00000147168	IL2RG	10.4105	8.3234e-07
8144239	ENSG00000147364	FBXO25	7.75483	1.72901e-08
8170602	ENSG00000147394	ZNF185	7.18191	1.46983e-06
8175755	ENSG00000147400	CETN2	7.26828	1.17952e-07
8149942	ENSG00000147419	CCDC25	6.96509	6.43763e-09
8149849	ENSG00000147437	GNRH1	6.39406	1.01179e-08
8149707	ENSG00000147439	BIN3	7.74314	1.94246e-12
8150287	ENSG00000147548	WHSC1L1	8.75575	2.25382e-13
8151296	ENSG00000147592	LACTB2	6.0155	1.44321e-06
8147970	ENSG00000147654	EBAG9	7.31529	1.40888e-09
8159945	ENSG00000147853	AK3	8.37483	1.35186e-12
8160284	ENSG00000147874	HAUS6	7.24576	1.04077e-08
8163428	ENSG00000148153	C9orf80	7.58751	2.31979e-07
8157253	ENSG00000148158	SNX30	8.58417	5.66298e-07
8157638	ENSG00000148187	MRRF	7.65744	2.04319e-08
8163525	ENSG00000148229	POLE3	8.3647	5.42762e-10
8164833	ENSG00000148288	GBGT1	6.7111	2.16006e-07
8158597	ENSG00000148358	GPR107	8.24666	3.29502e-07
7926158	ENSG00000148426	C10orf47	6.37089	1.21624e-08
7932285	ENSG00000148481	FAM188A	7.57303	5.05562e-12
7926916	ENSG00000148516	ZEB1	9.56329	5.07158e-10
7934653	ENSG00000148606	POLR3A	6.57717	1.399e-08
7929990	ENSG00000148840	PPRC1	7.26549	2.30724e-08
7937892	ENSG00000148985	PGAP2	7.47382	1.05232e-06
7947894	ENSG00000149187	CELF1	9.72109	1.81681e-10
7951077	ENSG00000149212	SESN3	8.80874	9.30386e-08
7943919	ENSG00000149292	TTC12	6.64874	2.9703e-10
8064686	ENSG00000149451	ADAM33	6.26585	1.11429e-06
7948696	ENSG00000149480	MTA2	9.11312	1.48461e-08
7945014	ENSG00000149554	CHEK1	7.08641	2.90881e-07
7994692	ENSG00000149930	TAOK2	7.66773	4.72464e-07
7927732	ENSG00000150347	ARID5B	9.0385	4.2734e-11
7972912	ENSG00000150401	DCUN1D2	6.99089	3.11276e-13
8103822	ENSG00000150630	VEGFC	6.38879	1.7161e-07
8021741	ENSG00000150656	CNDP1	6.23783	1.73429e-09
7947027	ENSG00000151116	UEVLD	6.66249	1.49834e-09
7938812	ENSG00000151117	TMEM86A	6.84492	2.19816e-08
7958346	ENSG00000151135	C12orf23	7.57226	7.20078e-07
7958352	ENSG00000151136	BTBD11	7.42494	4.68271e-09
7908543	ENSG00000151414	NEK7	8.33228	1.34363e-09
7980403	ENSG00000151445	C14orf133	7.42184	7.07493e-12
7932041	ENSG00000151461	UPF2	7.68008	1.77552e-09
7930682	ENSG00000151553	FAM160B1	9.359	3.33293e-11
7931556	ENSG00000151650	VENTX	6.50582	8.47635e-07
8047006	ENSG00000151687	ANKAR	6.31745	5.02999e-07
8047078	ENSG00000151690	MFSD6	8.35377	4.50214e-07
7945169	ENSG00000151715	TMEM45B	6.50762	1.91135e-07
8094876	ENSG00000151806	GUF1	7.99346	5.19866e-09
8105111	ENSG00000151876	FBXO4	6.57905	3.97022e-07
8111932	ENSG00000151882	CCL28	7.46084	3.37669e-08
8105191	ENSG00000151883	PARP8	9.77602	8.68181e-08
7936683	ENSG00000151923	TIAL1	7.50854	1.21213e-07
7939087	ENSG00000152219	C11orf46	7.96135	1.93844e-08
8022996	ENSG00000152223	EPG5	8.32352	2.0633e-14
7938629	ENSG00000152270	PDE3B	7.98735	8.55272e-08
8112709	ENSG00000152359	POC5	6.90609	8.57829e-11
8031815	ENSG00000152443	ZNF776	7.84933	1.42553e-07
7968274	ENSG00000152520	PAN3	9.76349	2.9884e-12
7951207	ENSG00000152558	TMEM123	10.4475	7.94703e-09
8111552	ENSG00000152620	NADKD1	7.15751	9.49828e-10
7969626	ENSG00000152749	GPR180	6.22939	1.40252e-06
8105878	ENSG00000152942	RAD17	6.78272	4.56916e-08
8177478	ENSG00000152942	RAD17	6.77844	4.7496e-08
8112337	ENSG00000153006	SREK1IP1	7.5555	1.58607e-08
8022767	ENSG00000153339	TRAPPC8	6.85722	1.06904e-10
7999173	ENSG00000153443	FAM100A	8.65245	4.4532e-07
8081953	ENSG00000153767	GTF2E1	6.78719	9.42559e-10
8059596	ENSG00000153827	TRIP12	9.32127	3.14844e-12
8113305	ENSG00000153922	CHD1	10.5094	6.90208e-08
8008629	ENSG00000153933	DGKE	7.09096	4.06526e-12
7944623	ENSG00000154114	TBCEL	8.07787	6.99877e-07
7944850	ENSG00000154144	TBRG1	9.52285	5.67408e-10
8111136	ENSG00000154153	FAM134B	6.28812	5.06452e-10
7931187	ENSG00000154473	BUB3	8.78896	4.95201e-11
8014248	ENSG00000154760	SLFN13	7.45835	5.89551e-07
8085660	ENSG00000154813	DPH3	7.08632	1.80546e-09
8078187	ENSG00000154822	PLCL2	8.00205	8.57257e-10
8096744	ENSG00000155016	CYP2U1	6.3136	4.30733e-08
8144378	ENSG00000155189	AGPAT5	7.21025	1.36976e-09
7929689	ENSG00000155254	MARVELD1	6.71535	1.368e-07
7935639	ENSG00000155287	SLC25A28	8.9403	1.17908e-14
8067903	ENSG00000155313	USP25	9.83979	3.10658e-14
8136401	ENSG00000155561	NUP205	7.86873	5.84159e-09
8046628	ENSG00000155636	RBM45	6.52537	8.09672e-09
7929609	ENSG00000155640	C10orf12	8.0714	1.49427e-08
8058118	ENSG00000155729	KCTD18	7.31601	4.72011e-08
8058182	ENSG00000155744	FAM126B	8.63342	2.66877e-10
8083075	ENSG00000155893	ACPL2	6.5905	4.74099e-08
8083094	ENSG00000155903	RASA2	9.23942	6.39958e-12
8152988	ENSG00000155926	SLA	9.38585	5.3899e-09
8171013	ENSG00000155959	VBP1	6.37893	9.03174e-09
8095574	ENSG00000156136	DCK	7.98478	1.94927e-08
8147375	ENSG00000156162	DPY19L4	6.0032	5.42192e-07
7985482	ENSG00000156232	WHAMM	9.66173	8.50596e-07
7936083	ENSG00000156374	PCGF6	7.02977	8.34523e-07
7930148	ENSG00000156398	SFXN2	6.81924	1.85869e-08
7927981	ENSG00000156502	SUPV3L1	9.32401	4.86953e-07
8119227	ENSG00000156639	ZFAND3	8.27844	9.78929e-08
8150225	ENSG00000156675	RAB11FIP1	8.71747	1.14132e-06
8175052	ENSG00000156709	AIFM1	6.98902	8.77681e-10
8148158	ENSG00000156787	WDR67	6.59422	2.01934e-09
8152703	ENSG00000156804	FBXO32	7.33401	6.61578e-08
8077595	ENSG00000156983	BRPF1	8.64736	4.11882e-07
7999841	ENSG00000157106	SMG1	10.1669	3.49184e-08
7901549	ENSG00000157184	CPT2	6.72484	1.49404e-07
8156393	ENSG00000157303	SUSD3	6.49595	1.44895e-07
7983953	ENSG00000157450	RNF111	8.65479	2.83149e-08
8080645	ENSG00000157500	APPL1	9.01034	3.32954e-13
8068583	ENSG00000157551	KCNJ15	6.23229	1.22419e-06
7939559	ENSG00000157570	TSPAN18	6.81609	1.38051e-06
8171901	ENSG00000157625	TAB3	9.07189	1.05456e-11
8019149	ENSG00000157637	SLC38A10	7.19184	9.33594e-08
7897078	ENSG00000157916	RER1	6.90385	5.3548e-08
7913883	ENSG00000158006	PAFAH2	7.1403	6.28163e-09
8082911	ENSG00000158092	NCK1	7.70012	1.97752e-07
8174794	ENSG00000158290	CUL4B	7.57085	4.2465e-08
8066953	ENSG00000158480	SPATA2	7.70579	1.92496e-09
7906348	ENSG00000158481	CD1C	6.4755	2.27164e-07
8139411	ENSG00000158604	TMED4	9.9371	1.15605e-06
7923659	ENSG00000158615	PPP1R15B	10.6204	1.85385e-11
7942650	ENSG00000158636	C11orf30	7.86575	1.11859e-10
7923778	ENSG00000158711	ELK4	8.76788	2.09948e-09
7921738	ENSG00000158773	USF1	9.16175	1.13388e-10
8003478	ENSG00000158792	SPATA2L	6.26138	5.63252e-09
7898663	ENSG00000158828	PINK1	7.01705	1.18326e-07
8107868	ENSG00000158985	CDC42SE2	11.2546	1.00177e-12
8070010	ENSG00000159082	SYNJ1	8.17199	1.82488e-15
8070046	ENSG00000159086	GCFC1	7.49561	5.48105e-09
8068238	ENSG00000159110	IFNAR2	8.45911	2.5307e-12
8070129	ENSG00000159147	DONSON	6.99675	2.69539e-07
7898448	ENSG00000159339	PADI4	6.70728	5.97467e-13
7923503	ENSG00000159346	ADIPOR1	11.1128	6.58257e-07
7905395	ENSG00000159377	PSMB4	10.592	5.92169e-08
7960744	ENSG00000159403	C1R	6.33294	6.64229e-08
7987981	ENSG00000159459	UBR1	8.13409	1.25348e-09
8001477	ENSG00000159461	AMFR	9.55553	2.15675e-08
7915516	ENSG00000159479	MED8	7.24311	1.52929e-10
7995994	ENSG00000159579	RSPRY1	7.78986	5.12508e-09
7915743	ENSG00000159588	CCDC17	7.27565	1.53343e-09
8068919	ENSG00000160209	PDXK	6.94781	5.88597e-07
8164464	ENSG00000160445	ZER1	8.32145	3.65662e-07
7952036	ENSG00000160588	MPZL3	8.20176	1.101e-08
8005959	ENSG00000160602	NEK8	6.14585	1.76081e-07
7920515	ENSG00000160714	UBE2Q1	9.74067	1.38017e-08
7920382	ENSG00000160741	CRTC2	9.91542	1.17988e-07
7920707	ENSG00000160767	FAM189B	6.57328	1.69625e-07
7906085	ENSG00000160789	LMNA	8.71588	2.19629e-07
7920912	ENSG00000160803	UBQLN4	7.09417	4.19823e-08
8115957	ENSG00000160883	HK3	6.38185	1.03599e-07
8026163	ENSG00000160888	IER2	9.67827	1.98111e-08
8093086	ENSG00000161217	PCYT1A	8.444	7.30083e-14
8018558	ENSG00000161533	ACOX1	7.2151	2.63187e-10
8038904	ENSG00000161551	ZNF577	6.98995	7.94478e-10
8030321	ENSG00000161618	ALDH16A1	7.16193	1.56125e-09
8038571	ENSG00000161677	JOSD2	6.60206	2.75864e-08
8034583	ENSG00000161860	SYCE2	6.11667	7.07225e-09
8125788	ENSG00000161904	LEMD2	7.9239	2.37505e-13
8011713	ENSG00000161921	CXCL16	9.93456	9.99085e-08
8004485	ENSG00000161956	SENP3	7.35651	2.31358e-07
7992639	ENSG00000162065	TBC1D24	6.10906	5.64672e-11
7992732	ENSG00000162078	ZG16B	6.29678	1.38366e-06
7950142	ENSG00000162129	CLPB	7.00093	2.22566e-07
7942562	ENSG00000162139	NEU3	7.64139	9.56997e-13
7948565	ENSG00000162144	CYBASC3	7.38896	5.13136e-08
7941039	ENSG00000162302	RPS6KA4	6.7779	3.25887e-07
7916443	ENSG00000162402	USP24	9.39731	2.27528e-17
7898693	ENSG00000162551	ALPL	6.71011	6.10063e-08
7911683	ENSG00000162585	C1orf86	6.27119	1.09952e-06
7916592	ENSG00000162601	MYSM1	9.77429	1.44314e-07
7902891	ENSG00000162664	ZNF326	8.80962	7.32965e-09
7903239	ENSG00000162688	AGL	6.95774	3.11326e-08
7903369	ENSG00000162695	SLC30A7	9.58393	1.50404e-08
7911178	ENSG00000162711	NLRP3	9.6508	1.00553e-06
7906564	ENSG00000162734	PEA15	9.16795	6.00744e-07
7909628	ENSG00000162769	FLVCR1	7.23382	3.36844e-16
7903878	ENSG00000162775	RBM15	8.39737	3.33816e-08
7907904	ENSG00000162783	IER5	7.79078	1.30846e-07
7909931	ENSG00000162819	BROX	9.49937	6.87616e-11
7909967	ENSG00000162909	CAPN2	9.42078	7.28578e-07
7924582	ENSG00000162923	WDR26	10.1332	4.97028e-08
8050689	ENSG00000163026	C2orf44	6.34893	1.57275e-07
8043491	ENSG00000163060	TEKT4	6.25662	1.35161e-06
8054978	ENSG00000163161	ERCC3	8.39504	1.24072e-10
8051637	ENSG00000163214	DHX57	7.07064	3.89433e-08
7905571	ENSG00000163220	S100A9	9.22724	5.81558e-10
8099570	ENSG00000163257	DCAF16	9.13523	2.92295e-07
7920487	ENSG00000163263	C1orf189	6.31199	4.45067e-07
8100085	ENSG00000163281	GNPDA2	7.24749	1.81388e-07
8101467	ENSG00000163312	HELQ	7.23057	5.88376e-09
8089000	ENSG00000163320	CGGBP1	8.82449	7.51155e-07
8088813	ENSG00000163421	PROK2	7.64688	6.41702e-10
7908793	ENSG00000163435	ELF3	6.08356	6.3e-08
8085946	ENSG00000163508	EOMES	7.08123	8.67375e-10
8078350	ENSG00000163513	TGFBR2	10.7022	7.06333e-07
8086077	ENSG00000163539	CLASP2	8.64307	1.53525e-08
8089584	ENSG00000163608	C3orf17	8.42051	4.24294e-16
8100893	ENSG00000163626	COX18	7.37302	2.50263e-07
8080878	ENSG00000163635	ATXN7	11.0763	1.04386e-07
8083569	ENSG00000163659	TIPARP	10.0031	1.19888e-06
8091658	ENSG00000163660	CCNL1	10.7581	1.89964e-07
8099887	ENSG00000163682	RPL9	10.8349	1.18308e-07
8083282	ENSG00000163755	HPS3	8.74508	6.64794e-09
8090772	ENSG00000163781	TOPBP1	9.00237	2.97018e-07
8090840	ENSG00000163785	RYK	9.79141	1.58985e-09
8041061	ENSG00000163803	PLB1	6.5757	1.04474e-10
8090237	ENSG00000163848	ZNF148	8.73727	8.27478e-12
8084232	ENSG00000163872	YEATS2	7.65015	6.41596e-08
8084488	ENSG00000163882	POLR2H	8.13809	6.02724e-07
8080487	ENSG00000163932	PRKCD	8.79813	2.14527e-09
8088065	ENSG00000163935	SFMBT1	7.2019	1.48106e-15
8088247	ENSG00000163947	ARHGEF3	8.3062	3.98783e-07
8101934	ENSG00000164031	DNAJB14	8.57707	9.54587e-10
8102745	ENSG00000164040	PGRMC2	7.7348	2.88439e-07
8102730	ENSG00000164073	MFSD8	7.83733	6.36495e-10
8080100	ENSG00000164080	RAD54L2	7.93621	2.26192e-11
8097679	ENSG00000164167	LSM6	7.60069	1.03233e-15
8104499	ENSG00000164236	ANKRD33B	6.8023	3.50154e-07
8106429	ENSG00000164252	AGGF1	7.15656	4.66553e-10
8109141	ENSG00000164284	GRPEL2	8.3748	2.1352e-10
8103922	ENSG00000164305	CASP3	7.94746	2.10661e-09
8111698	ENSG00000164327	RICTOR	10.4441	1.81283e-10
8106534	ENSG00000164329	PAPD4	9.56273	5.39401e-09
8112596	ENSG00000164331	ANKRA2	7.28461	5.90372e-13
8109597	ENSG00000164332	UBLCP1	8.25543	2.92689e-09
8112622	ENSG00000164347	GFM2	6.86356	1.36493e-11
8114050	ENSG00000164402	2008-09-01	6.38724	1.24496e-08
8114068	ENSG00000164403	SHROOM1	6.4706	3.07565e-07
8110090	ENSG00000164466	SFXN1	8.51276	4.0848e-11
8109428	ENSG00000164576	SAP30L	6.90718	3.96167e-08
8142415	ENSG00000164603	C7orf60	7.46967	2.59073e-14
8140709	ENSG00000164659	KIAA1324L	6.79621	7.67866e-09
8123080	ENSG00000164674	SYTL3	7.82978	8.64253e-10
8151436	ENSG00000164751	PEX2	7.79285	2.11656e-12
8142019	ENSG00000164815	ORC5	6.72744	6.96811e-07
8147396	ENSG00000164941	INTS8	7.04746	8.19017e-11
8154394	ENSG00000164975	SNAPC3	8.39179	1.11754e-06
8146285	ENSG00000165102	HGSNAT	8.71273	1.4686e-08
8157246	ENSG00000165185	KIAA1958	6.70328	1.92991e-08
8157858	ENSG00000165219	GAPVD1	8.44285	7.57545e-11
8173766	ENSG00000165288	BRWD3	8.99756	3.01729e-11
7926677	ENSG00000165312	OTUD1	9.38113	7.25218e-08
7932885	ENSG00000165322	ARHGAP12	7.77143	1.77557e-16
7933228	ENSG00000165406	2008-03-01	9.07526	1.98e-08
7950391	ENSG00000165434	PGM2L1	6.44663	3.26751e-09
7942372	ENSG00000165457	FOLR2	6.493	9.70205e-07
7942839	ENSG00000165494	PCF11	9.07904	1.88478e-08
7974229	ENSG00000165516	KLHDC2	9.10372	2.46695e-07
7978866	ENSG00000165525	NEMF	8.58244	1.79589e-10
7931216	ENSG00000165660	FAM175B	8.04635	7.05808e-09
8110289	ENSG00000165671	NSD1	8.24225	9.53688e-08
7927936	ENSG00000165732	DDX21	9.20849	9.4623e-10
7973116	ENSG00000165792	METTL17	7.59657	1.8476e-08
7936419	ENSG00000165813	C10orf118	8.75791	2.28802e-09
7979984	ENSG00000165861	ZFYVE1	7.24323	1.917e-11
7980891	ENSG00000165929	TC2N	9.29692	2.82146e-07
7976243	ENSG00000165934	CPSF2	7.9544	2.34869e-08
7926356	ENSG00000165983	PTER	7.00034	9.0254e-08
7943126	ENSG00000166004	KIAA1731	7.00603	2.07742e-12
7929719	ENSG00000166024	C10orf28	8.38768	3.39545e-08
7943297	ENSG00000166037	CEP57	7.77097	1.47407e-12
7939424	ENSG00000166181	API5	9.1179	9.30636e-09
7928171	ENSG00000166224	SGPL1	8.136	1.24905e-11
7984641	ENSG00000166233	ARIH1	10.467	7.07807e-08
8027604	ENSG00000166398	KIAA0355	8.00266	2.14316e-09
7977319	ENSG00000166428	PLD4	6.81241	8.66892e-08
7938295	ENSG00000166441	RPL27A	8.33176	5.83351e-12
8023735	ENSG00000166479	TMX3	7.25548	3.4716e-10
7934459	ENSG00000166507	NDST2	9.60941	3.39813e-08
8009533	ENSG00000166685	COG1	8.62613	5.13745e-08
7989735	ENSG00000166855	CLPX	7.76117	3.30464e-11
7964300	ENSG00000166860	ZBTB39	8.22615	6.13303e-09
7987840	ENSG00000166887	VPS39	8.96273	6.40992e-09
7964360	ENSG00000166888	STAT6	8.56347	1.44489e-09
7956524	ENSG00000166908	PIP4K2C	6.57268	1.85824e-08
7983173	ENSG00000166946	CCNDBP1	8.57256	4.52899e-12
7983228	ENSG00000166963	MAP1A	6.17489	8.95765e-08
8001410	ENSG00000166971	AKTIP	7.60821	7.94582e-07
8001496	ENSG00000167005	NUDT21	8.84981	1.90763e-08
8149811	ENSG00000167034	NKX3-1	7.44038	1.31313e-14
8157890	ENSG00000167081	PBX3	8.13914	1.87821e-08
8164343	ENSG00000167106	FAM102A	9.93341	2.77351e-07
7990657	ENSG00000167202	TBC1D2B	7.45828	8.62216e-09
7945979	ENSG00000167333	TRIM68	6.98558	1.71899e-08
8029399	ENSG00000167380	ZNF226	6.47824	2.60024e-10
8008795	ENSG00000167447	SMG8	6.29508	8.31278e-08
8026513	ENSG00000167460	TPM4	8.09375	1.91575e-10
8024228	ENSG00000167470	MIDN	9.87312	8.31136e-09
8026787	ENSG00000167483	FAM129C	7.56816	8.29235e-07
7962951	ENSG00000167548	MLL2	8.97399	2.87637e-07
7955179	ENSG00000167553	TUBA1C	7.79131	8.99052e-07
8036207	ENSG00000167604	NFKBID	9.64045	2.13868e-07
8036483	ENSG00000167645	YIF1B	7.49163	3.82214e-08
8039362	ENSG00000167646	DNAAF3	6.02802	1.02713e-08
8148867	ENSG00000167702	KIFC2	6.75725	6.10694e-07
8003722	ENSG00000167720	SRR	6.13062	5.18669e-07
8004144	ENSG00000167842	MIS12	6.86403	2.18758e-07
8018177	ENSG00000167850	CD300C	8.7816	1.8691e-12
8150846	ENSG00000167904	TMEM68	6.09571	1.0654e-10
7998762	ENSG00000167969	ECI1	6.66499	1.00648e-06
7998978	ENSG00000167981	ZNF597	7.59903	2.90945e-09
7942381	ENSG00000168010	ATG16L2	7.5784	3.45448e-07
7941004	ENSG00000168071	CCDC88B	6.95866	7.5625e-10
7910398	ENSG00000168118	RAB4A	7.11758	3.20491e-08
8127425	ENSG00000168216	LMBRD1	9.36172	7.57044e-07
7926674	ENSG00000168267	PTF1A	6.72111	2.85023e-07
8045637	ENSG00000168280	KIF5C	6.55169	1.38365e-06
7996675	ENSG00000168286	THAP11	6.89433	2.51219e-07
8055672	ENSG00000168288	MMADHC	8.86668	1.70322e-09
8049827	ENSG00000168385	2002-09-01	9.43443	3.39105e-09
7940857	ENSG00000168439	STIP1	7.73881	7.45104e-07
7994386	ENSG00000168488	ATXN2L	8.95751	8.43463e-10
8145085	ENSG00000168495	POLR3D	7.18896	3.947e-11
8146268	ENSG00000168522	FNTA	8.75333	2.42875e-08
8098512	ENSG00000168538	TRAPPC11	7.71712	1.69223e-16
8116807	ENSG00000168566	SNRNP48	7.36301	5.7125e-12
8150537	ENSG00000168575	SLC20A2	6.77862	3.49674e-12
8104901	ENSG00000168685	IL7R	10.2997	1.02068e-06
7996490	ENSG00000168701	TMEM208	8.04787	1.03547e-07
8099121	ENSG00000168818	STX18	7.99497	4.37852e-08
7943231	ENSG00000168876	ANKRD49	8.09537	5.11422e-08
8113733	ENSG00000168944	CEP120	8.86628	9.66016e-09
8000482	ENSG00000169180	XPO6	10.3763	7.13893e-08
8110327	ENSG00000169220	RGS14	7.12023	7.98206e-11
8115997	ENSG00000169228	RAB24	7.71512	7.15604e-08
7973110	ENSG00000169385	RNASE2	7.2805	4.91481e-08
7973105	ENSG00000169397	RNASE3	6.75162	3.19715e-10
8147461	ENSG00000169439	SDC2	7.40943	4.01203e-07
8010787	ENSG00000169660	HEXDC	6.52783	6.37887e-08
8090546	ENSG00000169714	CNBP	9.14915	1.30134e-08
8079217	ENSG00000169981	ZNF35	6.16672	1.91717e-09
7912994	ENSG00000169991	IFFO2	8.24281	3.93237e-08
8140398	ENSG00000170027	YWHAG	7.69494	2.10704e-07
8110147	ENSG00000170085	C5orf25	6.87112	9.5557e-07
7943760	ENSG00000170145	SIK2	7.46431	2.03171e-07
8097570	ENSG00000170185	USP38	9.25326	4.37887e-11
7952677	ENSG00000170322	NFRKB	7.80526	4.1495e-07
7980296	ENSG00000170348	TMED10	9.81228	3.62304e-07
8100179	ENSG00000170448	NFXL1	7.42254	1.44831e-11
7963965	ENSG00000170473	WIBG	6.59186	2.8724e-08
8101637	ENSG00000170509	HSD17B13	6.14453	1.32584e-14
7956152	ENSG00000170515	PA2G4	9.47074	5.53323e-08
8115666	ENSG00000170584	NUDCD2	6.23239	4.55668e-07
8108015	ENSG00000170606	HSPA4	7.91533	2.26852e-08
7981525	ENSG00000170779	CDCA4	7.43695	6.16361e-08
7951422	ENSG00000170903	MSANTD4	6.46733	4.45361e-09
8039034	ENSG00000170949	ZNF160	7.54984	5.37701e-07
8170428	ENSG00000171100	MTM1	7.66556	3.39171e-10
7925773	ENSG00000171163	ZNF692	6.82148	1.19937e-07
8098084	ENSG00000171503	ETFDH	6.80584	1.08269e-08
8103289	ENSG00000171566	PLRG1	8.4818	1.81973e-07
8119599	ENSG00000171611	PTCRA	6.89006	5.28961e-08
8009382	ENSG00000171634	BPTF	9.01243	7.517e-09
8031768	ENSG00000171649	ZIK1	6.63768	2.12507e-07
8064245	ENSG00000171703	TCEA2	7.05956	5.80954e-13
8028248	ENSG00000171827	ZNF570	7.52734	4.77804e-09
8067113	ENSG00000171940	ZNF217	8.6396	2.49192e-07
8087337	ENSG00000172037	LAMB2	6.04858	2.72707e-08
8087308	ENSG00000172046	USP19	7.9751	1.70589e-07
8138640	ENSG00000172115	CYCS	8.14535	8.44589e-09
8105136	ENSG00000172262	ZNF131	8.33529	8.06231e-08
7944435	ENSG00000172273	HINFP	7.01877	9.26449e-08
8136341	ENSG00000172331	BPGM	7.70818	1.33297e-06
8121144	ENSG00000172469	MANEA	7.21833	7.41879e-08
8109563	ENSG00000172548	NIPAL4	7.57047	2.2425e-12
8090630	ENSG00000172765	TMCC1	7.11374	1.72219e-08
7968761	ENSG00000172766	NAA16	8.42153	6.78429e-07
8090567	ENSG00000172771	C3orf25	6.78556	7.88842e-07
8001537	ENSG00000172775	FAM192A	7.97715	5.56694e-07
7996345	ENSG00000172831	CES2	7.24842	7.39069e-10
8056798	ENSG00000172845	SP3	8.60554	2.91921e-10
8173009	ENSG00000172943	PHF8	8.45507	2.26982e-10
8044295	ENSG00000172985	SH3RF3	7.69594	1.72418e-08
8093993	ENSG00000173011	TADA2B	8.57499	7.10547e-13
7941797	ENSG00000173020	ADRBK1	9.2647	4.81742e-07
8139820	ENSG00000173041	ZNF680	6.28585	8.22147e-07
8101449	ENSG00000173083	HPSE	7.0517	7.83834e-08
7940959	ENSG00000173264	GPR137	6.93397	2.41559e-12
8144528	ENSG00000173273	TNKS	8.49135	9.86677e-11
8170015	ENSG00000173275	ZNF449	6.31023	9.20522e-11
8149264	ENSG00000173281	PPP1R3B	6.96154	1.22626e-06
7941296	ENSG00000173465	SSSCA1	7.80672	4.10024e-11
8145244	ENSG00000173535	TNFRSF10C	6.03498	7.18473e-08
7901054	ENSG00000173846	PLK3	9.46697	3.50452e-07
8092035	ENSG00000173889	PHC3	11.2442	1.93054e-09
8083839	ENSG00000173890	GPR160	6.70431	1.95492e-09
7941709	ENSG00000173933	RBM4	9.12879	2.28855e-07
8084947	ENSG00000174013	FBXO45	6.6024	5.60982e-07
7956842	ENSG00000174106	LEMD3	8.27219	1.07256e-07
7924190	ENSG00000174606	ANGEL2	8.41085	6.07848e-12
8033414	ENSG00000174788	PCP2	6.72714	3.70383e-07
8088348	ENSG00000174839	FAM116A	9.10818	3.42734e-18
7917676	ENSG00000174842	GLMN	6.66492	3.9947e-07
7949577	ENSG00000174851	YIF1A	7.14645	2.38462e-10
7937378	ENSG00000174915	PTDSS2	6.74699	2.63086e-07
8091562	ENSG00000174953	DHX36	9.22493	3.0349e-12
8151118	ENSG00000175073	VCPIP1	8.58524	8.00156e-10
8081069	ENSG00000175105	ZNF654	8.04035	4.70944e-10
7946446	ENSG00000175352	NRIP3	7.47343	1.52353e-10
8115918	ENSG00000175416	CLTB	8.30757	2.97215e-16
7931405	ENSG00000175470	PPP2R2D	8.64723	3.17344e-08
8169603	ENSG00000175556	LONRF3	8.15444	2.83963e-07
7949532	ENSG00000175592	FOSL1	7.79574	6.93356e-19
7993298	ENSG00000175595	ERCC4	6.47815	2.58723e-08
8020220	ENSG00000176014	TUBB6	7.7725	4.01525e-09
8165478	ENSG00000176058	TPRN	6.35093	6.60525e-07
8087473	ENSG00000176095	IP6K1	7.97656	1.49002e-10
8006187	ENSG00000176208	ATAD5	6.22809	5.87053e-09
8146225	ENSG00000176209	C8orf40	7.81163	1.09989e-06
8163481	ENSG00000176386	CDC26	6.50039	6.08147e-08
8014037	ENSG00000176390	CRLF3	8.11134	1.4306e-12
8032491	ENSG00000176619	LMNB2	7.43045	6.68566e-09
8023377	ENSG00000176624	MEX3C	9.7671	7.21488e-07
8024888	ENSG00000176840	MIR7-3HG	6.25901	1.34883e-07
8157945	ENSG00000177125	ZBTB34	7.44196	2.59298e-10
8157941	ENSG00000177125	ZBTB34	7.39472	1.47369e-08
8157947	ENSG00000177125	ZBTB34	7.26491	1.29891e-06
7937465	ENSG00000177156	TALDO1	8.78187	1.05787e-07
8171762	ENSG00000177189	RPS6KA3	9.0476	3.19818e-11
7995583	ENSG00000177200	CHD9	8.45292	4.18195e-07
7945521	ENSG00000177225	PDDC1	6.62929	1.37911e-06
8083092	ENSG00000177311	ZBTB38	6.70014	3.74268e-07
8078091	ENSG00000177463	NR2C2	8.958	1.5951e-12
8049552	ENSG00000177483	RBM44	6.69261	6.87816e-12
8169683	ENSG00000177485	ZBTB33	9.45338	1.30353e-06
8000616	ENSG00000177548	RABEP2	6.07601	1.87879e-08
8092201	ENSG00000177565	TBL1XR1	9.09192	3.0433e-18
7897745	ENSG00000177674	AGTRAP	8.21822	7.68221e-08
8111925	ENSG00000177721	ANXA2R	7.17865	8.23892e-08
7945579	ENSG00000177830	CHID1	6.68322	6.01141e-07
7923119	ENSG00000177888	ZBTB41	7.79428	2.43598e-11
8159448	ENSG00000177943	MAMDC4	6.33786	2.17726e-07
8087254	ENSG00000178035	IMPDH2	7.75541	2.62214e-07
8153568	ENSG00000178209	PLEC	8.14517	4.92793e-12
8017555	ENSG00000178607	ERN1	8.26775	2.28017e-08
8006325	ENSG00000178691	SUZ12	9.10997	6.90356e-07
8092845	ENSG00000178732	GP5	6.67646	4.67472e-07
8148149	ENSG00000178764	ZHX2	8.36587	4.99787e-12
8099235	ENSG00000178988	MRFAP1L1	7.38337	6.70353e-08
8081073	ENSG00000179021	C3orf38	7.70571	9.78807e-07
7913694	ENSG00000179163	FUCA1	6.59628	5.87076e-07
8167656	ENSG00000179222	MAGED1	7.11439	5.60537e-08
7939376	ENSG00000179241	LDLRAD3	6.95612	5.70528e-08
8090469	ENSG00000179348	GATA2	6.09158	6.33165e-07
8097529	ENSG00000179387	ELMOD2	6.25645	2.22354e-13
7974117	ENSG00000179476	C14orf28	6.42681	3.91491e-10
7993195	ENSG00000179583	CIITA	6.88842	1.66758e-07
8016320	ENSG00000179673	RPRML	6.56165	2.27989e-07
7973371	ENSG00000179933	C14orf119	7.01335	9.99801e-07
8021768	ENSG00000179981	TSHZ1	7.6609	1.89517e-07
8104201	ENSG00000180104	EXOC3	8.18745	5.83464e-08
8172119	ENSG00000180182	MED14	9.78058	1.18407e-10
8039017	ENSG00000180257	ZNF816	6.37317	4.38633e-07
8051998	ENSG00000180398	MCFD2	7.54984	1.04852e-08
7902476	ENSG00000180488	FAM73A	7.70176	9.71956e-08
7950990	ENSG00000180773	SLC36A4	7.93512	4.23856e-08
8036045	ENSG00000180884	ZNF792	6.41887	1.47893e-08
8009737	ENSG00000180901	KCTD2	7.72471	6.89313e-08
8002523	ENSG00000180917	FTSJD1	6.59607	1.41179e-11
7938055	ENSG00000181017	OR56B2P	6.37183	6.9795e-08
7938053	ENSG00000181074	OR52N4	7.22487	8.71464e-11
7938047	ENSG00000181109	OR52P1P	6.97608	1.04885e-06
7945781	ENSG00000181649	PHLDA2	7.26867	9.15381e-09
8028233	ENSG00000181666	HKR1	7.15697	1.3007e-07
8150881	ENSG00000181690	PLAG1	6.62137	3.1709e-12
7918359	ENSG00000181754	AMIGO1	6.8703	1.09844e-08
8082478	ENSG00000181789	COPG1	8.59317	4.00585e-07
7989132	ENSG00000181827	RFX7	8.55798	4.12041e-16
7964021	ENSG00000181852	RNF41	7.87217	2.05848e-07
8081362	ENSG00000182504	CEP97	6.52219	2.19505e-08
7986110	ENSG00000182511	FES	6.68901	1.1822e-08
8033433	ENSG00000182566	CLEC4G	7.00835	1.29547e-06
7989335	ENSG00000182718	ANXA2	9.03373	1.98693e-09
7952557	ENSG00000182934	SRPR	10.5096	1.77115e-07
8117510	ENSG00000182952	HMGN4	8.31154	1.76652e-08
7993126	ENSG00000183044	ABAT	6.8341	1.34048e-09
8096296	ENSG00000183199	HSP90AB3P	6.71281	9.74927e-07
8074223	ENSG00000183307	CECR6	6.32088	1.02412e-06
8148658	ENSG00000183309	ZNF623	6.35543	1.42421e-08
8160011	ENSG00000183354	KIAA2026	9.68513	2.3392e-07
7986433	ENSG00000183475	ASB7	7.3606	4.11116e-15
8151788	ENSG00000183808	RBM12B	7.07079	6.26753e-07
8169792	ENSG00000183918	SH2D1A	8.31202	1.6044e-13
8072413	ENSG00000183963	SMTN	6.09054	4.75541e-08
7991427	ENSG00000184056	VPS33B	7.18916	6.25396e-07
8074473	ENSG00000184113	CLDN5	6.40317	9.01427e-07
8068235	ENSG00000184221	OLIG1	6.40592	3.41055e-07
7944530	ENSG00000184232	OAF	6.96837	5.02583e-10
7919642	ENSG00000184270	HIST2H2AB	10.2791	4.87708e-08
7903786	ENSG00000184371	CSF1	7.78194	1.73014e-10
8063839	ENSG00000184402	SS18L1	6.37136	5.22067e-10
8091048	ENSG00000184432	COPB2	7.80724	5.0536e-12
8173232	ENSG00000184675	FAM123B	6.56956	7.79399e-07
8075507	ENSG00000184708	EIF4ENIF1	7.09147	3.61385e-07
7994353	ENSG00000184730	APOBR	6.5767	6.53837e-07
8090555	ENSG00000184897	H1FX	9.09087	6.89285e-08
7996807	ENSG00000184939	ZFP90	7.26809	2.78871e-09
7934513	ENSG00000185009	AP3M1	8.45194	9.22023e-07
7945377	ENSG00000185187	SIGIRR	7.87641	6.71356e-08
8086482	ENSG00000185219	ZNF445	6.69012	2.49821e-08
7932177	ENSG00000185267	CDNF	6.67936	2.64867e-07
8072216	ENSG00000185340	GAS2L1	6.87934	1.11618e-10
8048926	ENSG00000185404	SP140L	8.7234	4.39273e-08
7991640	ENSG00000185418	TARSL2	6.6896	9.51477e-09
8171006	ENSG00000185515	BRCC3	7.063	4.63548e-09
7955787	ENSG00000185591	SP1	9.3518	2.10596e-10
7979820	ENSG00000185650	ZFP36L1	7.18945	8.36253e-07
8071547	ENSG00000185651	UBE2L3	7.07767	1.46481e-06
8070341	ENSG00000185658	BRWD1	8.64102	3.46911e-11
8072488	ENSG00000185721	DRG1	8.36012	1.08462e-06
8172110	ENSG00000185753	CXorf38	7.97157	1.81575e-08
7972946	ENSG00000185989	RASA3	9.16576	1.80128e-07
8029377	ENSG00000186019	ZNF224	6.42501	1.23392e-15
8163999	ENSG00000186130	ZBTB6	6.26576	2.41142e-15
7944365	ENSG00000186166	CCDC84	9.12287	3.18781e-12
7952116	ENSG00000186174	BCL9L	8.35628	2.25884e-07
7997247	ENSG00000186187	ZNRF1	6.25727	1.67389e-12
7909877	ENSG00000186205	2001-03-01	6.47102	8.46243e-07
8175319	ENSG00000186376	ZNF75D	6.0647	2.14667e-08
8011193	ENSG00000186594	MIR22HG	7.78058	7.86122e-08
8130102	ENSG00000186625	KATNA1	6.87792	8.00426e-08
7940118	ENSG00000186660	ZFP91	8.16377	1.4143e-07
8038785	ENSG00000186806	VSIG10L	6.72583	3.54854e-13
7957277	ENSG00000186908	ZDHHC17	8.01775	3.68848e-09
8149986	ENSG00000186918	ZNF395	7.85428	9.07607e-09
8073826	ENSG00000186951	PPARA	6.52078	4.07905e-08
8078312	ENSG00000187118	CMC1	6.06675	6.71336e-08
8057394	ENSG00000187231	SESTD1	8.38022	1.07271e-12
8164607	ENSG00000187239	FNBP1	9.59459	1.2739e-06
8133809	ENSG00000187257	RSBN1L	6.31376	5.46312e-07
7924499	ENSG00000187554	TLR5	6.42057	5.33139e-07
8026214	ENSG00000187556	NANOS3	6.58812	4.45849e-07
7906264	ENSG00000187800	PEAR1	6.42867	1.46483e-06
8034408	ENSG00000188033	ZNF490	6.87379	1.49156e-08
7904930	ENSG00000188092	GPR89B	7.49178	2.13941e-08
8009875	ENSG00000188126	MYO15B	7.49054	1.07141e-10
8009913	ENSG00000188126	MYO15B	7.88187	4.55174e-07
7925561	ENSG00000188206	HNRNPU-AS1	8.66409	1.8013e-08
8159642	ENSG00000188229	TUBB4B	10.5974	2.70366e-09
8028227	ENSG00000188283	ZNF383	8.0014	5.10372e-07
7987511	ENSG00000188549	C15orf52	6.08715	2.40069e-07
8161632	ENSG00000188647	PTAR1	10.0869	2.2998e-10
8164630	ENSG00000188710	QRFP	6.46532	4.63047e-07
8018522	ENSG00000188878	FBF1	6.57067	4.07427e-08
8007023	ENSG00000188895	MSL1	9.02751	2.89015e-11
8052798	ENSG00000188971	AC114772.1	8.59392	9.01902e-12
8120992	ENSG00000188994	ZNF292	10.0483	1.30961e-08
7950669	ENSG00000188997	KCTD21	6.97826	1.40242e-08
8028200	ENSG00000189042	ZNF567	6.45561	2.8136e-09
8017162	ENSG00000189050	RNFT1	8.8433	3.34837e-08
7955019	ENSG00000189079	ARID2	9.77748	5.92813e-09
7991120	ENSG00000189136	UBE2Q2P1	8.05163	1.1987e-06
7984405	ENSG00000189227	C15orf61	6.43848	4.99203e-07
8152648	ENSG00000189376	C8orf76	7.27052	5.05067e-07
8033746	ENSG00000196110	ZNF699	6.19818	2.94764e-12
7920271	ENSG00000196154	S100A4	7.50554	1.00776e-08
7931168	ENSG00000196177	ACADSB	6.37565	1.43758e-07
8030899	ENSG00000196214	ZNF766	7.98863	9.83316e-07
8073311	ENSG00000196236	XPNPEP3	7.16696	2.69655e-07
8047356	ENSG00000196290	NIF3L1	6.61622	6.08065e-07
7952739	ENSG00000196323	ZBTB44	8.65257	3.78062e-07
8158890	ENSG00000196358	NTNG2	6.52276	1.42269e-09
8090639	ENSG00000196455	PIK3R4	8.70078	8.67087e-09
8076241	ENSG00000196588	MKL1	8.04164	6.3547e-09
8129045	ENSG00000196591	HDAC2	7.98513	2.51063e-09
8134621	ENSG00000196652	ZKSCAN5	6.81919	1.34485e-07
8006239	ENSG00000196712	NF1	8.0436	1.14983e-13
8089299	ENSG00000196776	CD47	10.4773	1.98709e-11
7978428	ENSG00000196792	STRN3	7.69432	1.79637e-08
8093456	ENSG00000196810	CTBP1-AS1	7.60821	5.43811e-09
8117640	ENSG00000196812	ZSCAN16	8.17048	4.767e-11
8125850	ENSG00000196821	C6orf106	8.38005	1.33481e-09
8043630	ENSG00000196843	ARID5A	8.38508	6.02601e-07
8121632	ENSG00000196911	KPNA5	7.83529	1.42517e-09
7928395	ENSG00000196968	FUT11	7.75932	2.59156e-07
8137091	ENSG00000197024	ZNF398	7.46007	3.84651e-09
8117667	ENSG00000197062	RP5-874C20.3	7.34348	2.45979e-09
8159692	ENSG00000197070	ARRDC1	7.2776	3.01668e-07
7976876	ENSG00000197102	DYNC1H1	9.21655	5.4004e-07
8057959	ENSG00000197121	PGAP1	7.14657	1.48661e-06
7941364	ENSG00000197136	PCNXL3	8.87234	4.0226e-11
7941350	ENSG00000197136	PCNXL3	7.76971	7.9676e-07
8149793	ENSG00000197217	ENTPD4	9.6226	2.03564e-08
7918725	ENSG00000197323	TRIM33	9.78928	3.29978e-16
8143697	ENSG00000197362	ZNF786	6.33006	5.46891e-07
8137670	ENSG00000197461	PDGFA	6.7301	4.55827e-10
7896985	ENSG00000197530	MIB2	6.60799	1.79385e-10
7975459	ENSG00000197555	SIPA1L1	9.61396	1.00718e-13
8024056	ENSG00000197561	ELANE	6.57528	9.02474e-07
8013035	ENSG00000197566	ZNF624	6.60527	4.77121e-08
7938592	ENSG00000197601	FAR1	8.63986	6.68443e-07
8038925	ENSG00000197619	ZNF615	6.83667	1.17186e-07
7936706	ENSG00000197771	MCMBP	8.12979	6.77209e-07
8036341	ENSG00000197808	ZNF461	6.74711	4.09129e-13
8036357	ENSG00000197863	ZNF790	6.12672	2.3204e-07
8101844	ENSG00000197894	ADH5	7.20908	7.34795e-07
7979179	ENSG00000197930	ERO1L	8.73002	9.62836e-09
7920258	ENSG00000197956	S100A6	6.98236	3.23763e-07
8022110	ENSG00000198081	ZFP161	7.75782	6.30006e-09
8120102	ENSG00000198087	CD2AP	9.05004	2.53738e-07
8038913	ENSG00000198093	ZNF649	7.63669	9.03445e-08
7933092	ENSG00000198105	ZNF248	6.06191	2.73475e-09
7904340	ENSG00000198162	MAN1A2	8.37645	2.83053e-11
8153890	ENSG00000198169	ZNF251	6.84424	5.16321e-12
7900710	ENSG00000198198	SZT2	7.50432	4.02136e-10
8087271	ENSG00000198218	QRICH1	10.43	5.2236e-07
8009205	ENSG00000198231	DDX42	8.21045	1.62209e-11
7974387	ENSG00000198252	STYX	8.02324	2.22438e-07
8052762	ENSG00000198380	GFPT1	8.44321	5.61631e-08
7935910	ENSG00000198408	MGEA5	9.06674	1.38305e-15
8165508	ENSG00000198435	NRARP	6.73332	8.34588e-09
8131091	ENSG00000198517	MAFK	7.12881	3.2505e-07
8035813	ENSG00000198521	ZNF43	7.37789	1.18049e-06
8038993	ENSG00000198538	ZNF28	6.60045	7.57057e-07
7931561	ENSG00000198546	ZNF511	6.81406	5.66812e-07
8134613	ENSG00000198556	ZNF789	6.27877	1.06234e-06
8078605	ENSG00000198590	C3orf35	7.49482	3.20788e-14
7978595	ENSG00000198604	BAZ1A	8.70425	6.06618e-07
8115261	ENSG00000198624	CCDC69	8.84829	4.95305e-07
8113157	ENSG00000198677	TTC37	7.70537	5.68333e-09
8176719	ENSG00000198692	EIF1AY	7.0501	2.81108e-08
7908732	ENSG00000198700	IPO9	7.7079	1.22152e-06
8025169	ENSG00000198723	C19orf45	6.81683	2.84202e-15
8016546	ENSG00000198740	ZNF652	8.023	2.85384e-12
7918394	ENSG00000198758	EPS8L3	6.28984	1.95863e-07
8067270	ENSG00000198768	APCDD1L	6.15848	4.81246e-07
7904086	ENSG00000198799	LRIG2	7.98811	2.55039e-15
7973067	ENSG00000198805	PNP	9.80025	4.00137e-12
7915408	ENSG00000198815	FOXJ3	10.5361	4.071e-09
8084844	ENSG00000198836	OPA1	9.33555	1.35463e-07
8069711	ENSG00000198862	LTN1	8.0348	4.43516e-08
7930894	ENSG00000198873	GRK5	8.43908	1.24464e-08
7931951	ENSG00000198879	SFMBT2	9.07183	7.95348e-09
8003401	ENSG00000198931	APRT	7.29827	3.57485e-08
8122013	ENSG00000198945	L3MBTL3	8.54713	1.35765e-06
8121130	ENSG00000199630	Y_RNA	6.38348	4.45661e-08
8103309	ENSG00000200350	U6	7.87877	1.26278e-08
7963263	ENSG00000200953	Y_RNA	6.34983	9.26485e-07
8083848	ENSG00000201342	U4	6.29186	1.41173e-08
8069444	ENSG00000202239	U6	6.38979	7.95248e-07
7929256	ENSG00000202297	Y_RNA	8.06658	1.40203e-09
8095185	ENSG00000202358	U6	6.63138	3.07158e-09
8092390	ENSG00000202502	RN5S151	6.54911	5.33423e-07
8072353	ENSG00000203606	AC004832.1	6.32792	3.96051e-07
7911085	ENSG00000203667	COX20	7.27212	7.08413e-07
7915101	ENSG00000204084	INPP5B	7.31679	4.57352e-13
8049199	ENSG00000204120	GIGYF2	8.54458	3.70354e-16
8168359	ENSG00000204131	NHSL2	6.40236	2.03462e-11
7899455	ENSG00000204138	PHACTR4	8.80116	3.3995e-10
8047538	ENSG00000204217	BMPR2	8.05414	1.59685e-08
8180093	ENSG00000204252	HLA-DOA	7.6742	2.94302e-07
8125383	ENSG00000204301	NOTCH4	6.26014	1.33129e-06
8118535	ENSG00000204308	RNF5	6.8077	7.94885e-10
8179472	ENSG00000204308	RNF5	6.8077	7.94885e-10
8125328	ENSG00000204310	AGPAT1	7.9794	1.17607e-08
8178762	ENSG00000204310	AGPAT1	7.9794	1.17607e-08
8179958	ENSG00000204310	AGPAT1	7.9794	1.17607e-08
8125220	ENSG00000204348	DOM3Z	7.23759	3.01075e-10
8178699	ENSG00000204348	DOM3Z	7.23759	3.01075e-10
8179926	ENSG00000204348	DOM3Z	7.4213	2.32989e-08
8118174	ENSG00000204469	PRRC2A	8.67758	4.13404e-09
8178011	ENSG00000204469	PRRC2A	8.62219	1.25737e-08
8118116	ENSG00000204516	MICB	7.76723	3.77172e-09
8177955	ENSG00000204516	MICB	7.57341	2.01232e-08
8118100	ENSG00000204520	MICA	6.47485	6.28608e-10
8179238	ENSG00000204520	MICA	6.47887	3.78971e-08
8117929	ENSG00000204574	ABCF1	8.74463	4.00738e-07
8177797	ENSG00000204574	ABCF1	8.74463	4.00738e-07
8179112	ENSG00000204574	ABCF1	8.74463	4.00738e-07
8038998	ENSG00000204604	ZNF468	6.90871	1.19658e-07
8054308	ENSG00000204634	TBC1D8	7.72875	4.66324e-09
7969153	ENSG00000204977	TRIM13	7.19156	2.56251e-12
8147040	ENSG00000205189	ZBTB10	8.2263	3.21267e-07
8103431	ENSG00000205208	C4orf46	6.80406	1.69463e-08
7995813	ENSG00000205361	MT1DP	7.27374	7.99424e-07
7975687	ENSG00000205659	LIN52	7.56264	1.08399e-06
8070141	ENSG00000205758	CRYZL1	6.81663	9.62326e-10
8020029	ENSG00000206418	RAB12	8.12802	2.29213e-10
8100601	ENSG00000206629	U1	6.65257	3.20225e-08
8119580	ENSG00000206848	U6	6.00126	2.09058e-11
7903024	ENSG00000207022	SNORA51	6.88731	2.88634e-07
8109333	ENSG00000211445	GPX3	7.06985	1.11234e-10
8079346	ENSG00000211456	SACM1L	8.53168	3.50972e-13
7961287	ENSG00000212124	TAS2R19	6.24472	1.82977e-08
8126301	ENSG00000212176	RN5S207	6.81848	9.2637e-09
7996759	ENSG00000212445	SNORA48	6.34011	1.1076e-08
8038981	ENSG00000213020	ZNF611	6.27407	3.27828e-09
7923131	ENSG00000213047	DENND1B	8.07608	4.09054e-18
7923141	ENSG00000213047	DENND1B	8.21638	3.60812e-14
8027368	ENSG00000213096	ZNF254	7.79154	9.58112e-09
8025728	ENSG00000213339	QTRT1	6.91501	1.17033e-06
8002143	ENSG00000213398	LCAT	6.77517	3.21395e-11
8103240	ENSG00000213406	ANXA2P1	6.2414	8.72628e-09
7934320	ENSG00000213551	DNAJC9	7.18215	1.92863e-08
8153868	ENSG00000213563	C8orf82	6.55654	4.27793e-07
8125373	ENSG00000213654	GPSM3	8.30303	4.55762e-07
8179987	ENSG00000213654	GPSM3	8.30303	4.55762e-07
8178790	ENSG00000213654	GPSM3	9.51045	1.22351e-06
8156278	ENSG00000213694	S1PR3	6.47759	3.27406e-09
8146711	ENSG00000213865	C8orf44	6.52008	5.40281e-07
7992934	ENSG00000213918	DNASE1	6.17723	3.63655e-08
7942503	ENSG00000214517	PPME1	6.86147	2.01986e-07
7928411	ENSG00000214655	KIAA0913	7.66268	6.9639e-08
8087576	ENSG00000214706	IFRD2	6.38934	7.68768e-07
8006170	ENSG00000214719	LRRC37BP1	8.62598	1.65584e-09
8131965	ENSG00000214870	AC004540.5	6.76198	1.31794e-06
7971419	ENSG00000215475	SIAH3	7.17564	2.45186e-08
8113914	ENSG00000217128	FNIP1	9.23258	9.55138e-15
8052721	ENSG00000221823	PPP3R1	9.75255	7.527e-08
8145440	ENSG00000221914	PPP2R2A	8.49059	1.37044e-09
8059770	ENSG00000221944	TIGD1	7.71542	1.30787e-09
7964642	ENSG00000221949	C12orf61	6.72889	4.41419e-07
7976576	ENSG00000222276	U2	6.08575	4.91866e-07
7906433	ENSG00000222552	RN5S60	6.34648	3.79909e-08
8100456	ENSG00000223305	7SK	7.3887	1.41293e-06
8107321	ENSG00000224032	EPB41L4A-AS1	7.98769	1.34302e-08
7937940	ENSG00000225101	OR52K3P	6.22827	1.32213e-07
7933509	ENSG00000225830	ERCC6	7.63899	5.69259e-09
8177976	ENSG00000226979	LTA	7.27066	1.37015e-07
8118137	ENSG00000226979	LTA	7.42887	1.04897e-06
8125713	ENSG00000231925	TAPBP	10.537	3.38463e-10
8178977	ENSG00000231925	TAPBP	10.8926	1.48521e-08
8180166	ENSG00000231925	TAPBP	11.2349	5.52921e-08
8056217	ENSG00000232320	AC009299.5	6.84042	4.22314e-08
8118142	ENSG00000232810	TNF	8.35293	4.29597e-09
8177983	ENSG00000232810	TNF	8.35293	4.29597e-09
8179263	ENSG00000232810	TNF	8.35293	4.29597e-09
7925703	ENSG00000235818	VN1R17P	6.2225	2.35647e-14
7938057	ENSG00000236965	OR52N3P	6.58899	4.67052e-08
8125687	ENSG00000237441	RGL2	7.42219	8.34022e-10
8178955	ENSG00000237441	RGL2	7.70209	3.94441e-09
8180144	ENSG00000237441	RGL2	7.70209	3.94441e-09
8067551	ENSG00000237687	C20orf90	6.62051	1.09041e-06
8149953	ENSG00000238624	snoU13	7.01374	2.48001e-07
7989243	ENSG00000239100	snoU13	7.20764	5.56836e-14
8053576	ENSG00000239305	RNF103	9.81356	1.93513e-08
7941694	ENSG00000239306	RBM14	8.63843	5.86065e-09
7944339	ENSG00000239726	AP004609.1	8.75743	4.31065e-09
8087852	ENSG00000239732	TLR9	6.69466	2.77336e-07
8031207	ENSG00000239998	LILRA2	8.0523	1.41331e-06
7903407	ENSG00000240038	AMY2B	7.56702	8.29404e-08
8128549	ENSG00000240860	AL357315.1	6.28505	3.47455e-07
8104490	ENSG00000241830	AC012640.1	8.41978	3.27031e-07
8117653	ENSG00000243028	AL358933.1	10.1115	1.76198e-07
8151306	ENSG00000243532	AC022731.1	6.50006	8.07565e-07
8068254	ENSG00000243646	IL10RB	8.87825	3.36204e-08
8117861	ENSG00000243753	HLA-L	7.48276	3.92018e-07
8179080	ENSG00000243753	HLA-L	7.48276	3.92018e-07
7925413	ENSG00000244020	MT1P2	6.38221	8.82397e-08
7925056	ENSG00000244163	AL117352.1	6.20614	1.76782e-09
8058509	ENSG00000244567	AC096772.6	6.56984	4.71335e-07
8034401	ENSG00000249709	ZNF564	7.19952	7.13917e-11
8028206	ENSG00000251247	ZNF345	6.80201	1.34598e-07
7933634	ENSG00000251950	RNase_MRP	7.30609	4.86756e-13
8120269	ENSG00000252253	Y_RNA	6.71863	2.76422e-07
8072407	ENSG00000253352	TUG1	10.9816	7.1966e-08
8150356	ENSG00000253570	RNF5P1	6.92944	1.63067e-09
7946655	ENSG00000254598	CSNK2A1P	7.47524	2.70148e-10
8119102	ENSG00000255587	RAB44	6.17611	6.44705e-07
7961173	ENSG00000255819	RP11-277P12.7	7.26965	2.96915e-07
7961285	ENSG00000255837	TAS2R20	6.2911	1.97096e-07
8038942	ENSG00000256087	ZNF432	7.03074	4.65837e-12
7961291	ENSG00000256436	TAS2R31	6.18648	3.83352e-08
8017621	ENSG00000256525	POLG2	6.79979	1.03635e-06
7961198	ENSG00000256667	KLRAP1	6.59716	4.92659e-08
7951108	ENSG00000256885	AP001877.1	7.47647	8.25737e-13
8009255	ENSG00000258890	CEP95	10.1141	1.20077e-08
7995793	ENSG00000260549	MT1L	7.9749	1.1699e-06
7914764	NA	NA	7.83502	5.77651e-16
8168472	NA	NA	7.42646	2.52161e-15
7903425	NA	NA	6.5492	8.19292e-15
7903440	NA	NA	6.5492	8.19292e-15
7918134	NA	NA	6.5492	8.19292e-15
8077612	NA	NA	8.20342	1.19655e-14
7903414	NA	NA	7.02472	2.4367e-14
7991357	NA	NA	8.91729	2.54023e-14
8180403	NA	NA	6.73049	5.27325e-13
7895422	NA	NA	10.4841	1.07528e-12
7969166	NA	NA	7.79487	1.7069e-12
7999999	NA	NA	6.65403	2.2257e-12
8119661	NA	NA	6.65994	3.3144e-12
8083850	NA	NA	6.34083	3.54991e-12
7893371	NA	NA	12.0694	8.39802e-12
8176155	NA	NA	6.39908	1.163e-11
8036242	NA	NA	7.79006	1.17887e-11
7894171	NA	NA	11.0552	1.44023e-11
7989128	NA	NA	10.4192	1.80789e-11
8170963	NA	NA	6.44157	1.85245e-11
7895145	NA	NA	8.60092	2.13296e-11
7942553	NA	NA	9.09605	3.0953e-11
7965838	NA	NA	7.74373	3.2837e-11
8142878	NA	NA	6.77782	4.489e-11
7893122	NA	NA	7.9258	4.87547e-11
7939595	NA	NA	8.71372	7.71656e-11
7895806	NA	NA	8.62967	8.0209e-11
8151559	NA	NA	6.32899	1.01539e-10
7940486	NA	NA	8.23375	1.23977e-10
7991047	NA	NA	6.63891	1.28418e-10
7893762	NA	NA	11.7993	1.40224e-10
8036302	NA	NA	6.07081	1.77296e-10
7895039	NA	NA	10.4534	1.81431e-10
7895907	NA	NA	9.93579	2.1254e-10
7893547	NA	NA	11.3614	2.34862e-10
8140280	NA	NA	9.233	2.65794e-10
8178188	NA	NA	7.95678	3.08351e-10
7892802	NA	NA	9.76562	3.10351e-10
7893356	NA	NA	8.61161	3.31505e-10
8140269	NA	NA	9.39421	3.69531e-10
8133754	NA	NA	9.35475	3.84155e-10
7896041	NA	NA	10.2971	5.02834e-10
8141050	NA	NA	10.2445	5.16785e-10
7893191	NA	NA	9.39413	5.2079e-10
7914180	NA	NA	8.72253	5.5999e-10
7928367	NA	NA	6.90541	6.57417e-10
7895963	NA	NA	8.21428	7.08489e-10
8121884	NA	NA	7.07011	9.57718e-10
8140239	NA	NA	9.40913	9.77592e-10
8141843	NA	NA	8.90882	1.07911e-09
7895953	NA	NA	10.366	1.21684e-09
7895171	NA	NA	11.0559	1.24374e-09
7894516	NA	NA	10.0265	1.2685e-09
8048976	NA	NA	8.13176	1.32869e-09
7892902	NA	NA	11.4319	1.36464e-09
7895849	NA	NA	9.10934	1.38213e-09
7896462	NA	NA	9.10934	1.38213e-09
7895358	NA	NA	9.86935	1.94993e-09
8088126	NA	NA	8.70914	2.10733e-09
8140258	NA	NA	9.44187	2.20831e-09
7976874	NA	NA	6.91591	2.3377e-09
7895588	NA	NA	10.7203	2.37752e-09
8089295	NA	NA	6.68613	2.40814e-09
7894515	NA	NA	10.0282	2.53061e-09
8054054	NA	NA	9.33917	2.56427e-09
7893264	NA	NA	11.0794	2.74183e-09
7895328	NA	NA	10.4324	2.80124e-09
7938049	NA	NA	7.25556	4.66653e-09
7894666	NA	NA	12.0609	5.12095e-09
8180375	NA	NA	9.95891	5.12769e-09
7894798	NA	NA	10.2093	5.32313e-09
8059648	NA	NA	7.52254	5.81557e-09
8118228	NA	NA	9.86299	6.014e-09
7904853	NA	NA	7.19292	6.20202e-09
7893782	NA	NA	8.30799	6.94903e-09
8022424	NA	NA	6.77351	7.31139e-09
8067862	NA	NA	6.77351	7.31139e-09
8034698	NA	NA	7.32034	7.71376e-09
7895105	NA	NA	10.163	7.73225e-09
7892668	NA	NA	9.96986	8.22963e-09
7893650	NA	NA	10.4924	8.32853e-09
7961151	NA	NA	9.74712	8.40103e-09
8148799	NA	NA	6.20028	8.88469e-09
8012958	NA	NA	7.30384	9.16971e-09
8120271	NA	NA	7.63017	9.76247e-09
7928600	NA	NA	10.4552	1.06357e-08
7892872	NA	NA	9.64873	1.11109e-08
7896036	NA	NA	11.7434	1.18423e-08
7894079	NA	NA	6.30366	1.20113e-08
8180306	NA	NA	9.57458	1.23493e-08
7947989	NA	NA	9.42567	1.26412e-08
7994655	NA	NA	7.30401	1.2816e-08
8039491	NA	NA	7.3135	1.32934e-08
7894212	NA	NA	9.24508	1.36682e-08
7895729	NA	NA	9.16198	1.38106e-08
7966343	NA	NA	7.78263	1.38924e-08
8133300	NA	NA	9.57382	1.41201e-08
7894161	NA	NA	8.31745	1.4313e-08
7896325	NA	NA	7.83837	1.44444e-08
7919251	NA	NA	7.41775	1.46605e-08
7988031	NA	NA	11.0581	1.46965e-08
8002133	NA	NA	8.25216	1.71372e-08
7893686	NA	NA	7.44485	1.9856e-08
7934753	NA	NA	10.4516	1.9983e-08
8010664	NA	NA	6.9958	2.00621e-08
7896259	NA	NA	9.51962	2.4009e-08
8180359	NA	NA	8.44698	2.4147e-08
8178059	NA	NA	10.5333	2.46545e-08
8133750	NA	NA	6.3175	2.51536e-08
8135160	NA	NA	6.3175	2.51536e-08
8139901	NA	NA	6.3175	2.51536e-08
7896070	NA	NA	8.169	2.59425e-08
7928630	NA	NA	10.4785	2.76924e-08
8131349	NA	NA	6.45032	2.87287e-08
7961166	NA	NA	7.35842	2.90073e-08
7894971	NA	NA	11.2183	3.00971e-08
7896664	NA	NA	10.1057	3.17749e-08
7896230	NA	NA	10.4799	3.29479e-08
7894242	NA	NA	7.55383	3.50368e-08
7894274	NA	NA	7.55383	3.50368e-08
7896484	NA	NA	9.84529	3.54547e-08
7896696	NA	NA	8.26244	3.54793e-08
7990898	NA	NA	10.979	3.56076e-08
7894449	NA	NA	8.84303	3.6264e-08
7923965	NA	NA	6.49771	3.671e-08
8141222	NA	NA	11.1595	3.67139e-08
8180326	NA	NA	9.18436	3.71313e-08
8002121	NA	NA	7.18724	3.80661e-08
7922669	NA	NA	7.36402	4.0239e-08
7893442	NA	NA	9.20703	4.05533e-08
7936727	NA	NA	9.81378	4.13066e-08
8093330	NA	NA	7.17308	4.16892e-08
8140317	NA	NA	6.40157	4.30014e-08
7892814	NA	NA	9.61822	4.35239e-08
8096777	NA	NA	7.59423	4.38296e-08
7896622	NA	NA	10.9412	4.39368e-08
8171834	NA	NA	11.1329	4.39395e-08
8013305	NA	NA	6.56603	4.40963e-08
7893538	NA	NA	7.85461	4.5265e-08
8019521	NA	NA	6.52174	4.61086e-08
8089926	NA	NA	7.27396	4.88545e-08
8131661	NA	NA	9.6986	5.04388e-08
8180377	NA	NA	7.58455	5.41323e-08
7978132	NA	NA	7.44218	5.46709e-08
7943193	NA	NA	6.70248	5.58938e-08
7990949	NA	NA	11.289	5.69782e-08
7893504	NA	NA	8.45046	6.115e-08
8141361	NA	NA	6.52404	6.18668e-08
8110415	NA	NA	8.04154	6.22637e-08
8066964	NA	NA	8.55743	6.3953e-08
7896713	NA	NA	8.274	6.72985e-08
7946812	NA	NA	11.5952	6.88284e-08
8135931	NA	NA	7.38508	7.03964e-08
7893266	NA	NA	9.97377	7.1627e-08
8110618	NA	NA	8.39065	7.49794e-08
7895285	NA	NA	6.97169	7.49986e-08
7893524	NA	NA	9.81545	7.55506e-08
7894763	NA	NA	9.81545	7.55506e-08
7896169	NA	NA	11.4543	7.96577e-08
7893316	NA	NA	10.6045	9.48582e-08
7966425	NA	NA	6.22515	9.68699e-08
7896716	NA	NA	9.736	9.86228e-08
8040576	NA	NA	6.87302	9.88776e-08
7893516	NA	NA	12.1266	9.92043e-08
7893168	NA	NA	7.78276	1.00708e-07
7896244	NA	NA	7.78276	1.00708e-07
7968226	NA	NA	9.8934	1.02096e-07
7943890	NA	NA	6.67781	1.05574e-07
7894125	NA	NA	11.2474	1.09958e-07
7924144	NA	NA	9.45472	1.1238e-07
7894012	NA	NA	11.3896	1.16627e-07
7893298	NA	NA	10.5058	1.17895e-07
7892870	NA	NA	8.42408	1.18063e-07
7960362	NA	NA	7.58815	1.22563e-07
8057554	NA	NA	7.50419	1.26106e-07
8027330	NA	NA	6.39329	1.38266e-07
7922912	NA	NA	8.26358	1.39403e-07
7893552	NA	NA	7.69015	1.42846e-07
7892789	NA	NA	7.7772	1.51626e-07
8047401	NA	NA	8.23107	1.51974e-07
7895939	NA	NA	11.0733	1.55592e-07
7893084	NA	NA	10.4239	1.60365e-07
7894890	NA	NA	10.4239	1.60365e-07
8004691	NA	NA	9.5779	1.67684e-07
7957568	NA	NA	6.70131	1.68836e-07
7896133	NA	NA	10.5333	1.70393e-07
7896594	NA	NA	12.0572	1.729e-07
7896362	NA	NA	9.3442	1.78811e-07
7892509	NA	NA	8.89551	1.80901e-07
7894916	NA	NA	10.8558	1.84788e-07
8165271	NA	NA	6.28413	1.88867e-07
8108510	NA	NA	8.79382	1.90915e-07
8180325	NA	NA	8.79036	1.91535e-07
7895994	NA	NA	12.2629	2.054e-07
7896701	NA	NA	8.45274	2.16488e-07
7893390	NA	NA	10.3182	2.18059e-07
7894834	NA	NA	8.40391	2.24919e-07
8034694	NA	NA	7.4893	2.27142e-07
7970907	NA	NA	9.48052	2.4952e-07
7895357	NA	NA	9.09086	2.50191e-07
8149718	NA	NA	8.38911	2.63788e-07
8132501	NA	NA	6.17826	2.65954e-07
7904874	NA	NA	11.9142	2.70269e-07
8180328	NA	NA	9.23191	2.88241e-07
7894982	NA	NA	11.1442	2.93598e-07
8006237	NA	NA	9.02984	2.94979e-07
8034696	NA	NA	7.8251	3.0147e-07
7893466	NA	NA	12.0459	3.11863e-07
8141173	NA	NA	6.27139	3.28511e-07
8140170	NA	NA	7.0164	3.29324e-07
8048171	NA	NA	6.85411	3.39341e-07
7894593	NA	NA	7.28475	3.42009e-07
7911281	NA	NA	6.12547	3.54167e-07
8180232	NA	NA	7.89534	3.57906e-07
7895566	NA	NA	6.97277	3.75416e-07
7925757	NA	NA	6.14208	3.75908e-07
7894462	NA	NA	7.10958	3.89217e-07
7893439	NA	NA	9.40006	4.02924e-07
8097792	NA	NA	8.80777	4.11603e-07
7894435	NA	NA	8.06959	4.12074e-07
7896120	NA	NA	9.67269	4.3246e-07
7893814	NA	NA	8.15883	4.53105e-07
7893850	NA	NA	11.6626	4.73178e-07
7896719	NA	NA	8.50418	4.86557e-07
8173613	NA	NA	9.96928	4.97737e-07
8156022	NA	NA	8.18307	5.09448e-07
7965836	NA	NA	6.40166	5.14044e-07
7894350	NA	NA	7.4283	5.3422e-07
7906194	NA	NA	6.48488	5.37275e-07
7893265	NA	NA	6.99933	5.54472e-07
8030364	NA	NA	8.47245	5.63769e-07
8133309	NA	NA	9.41661	5.69493e-07
7999360	NA	NA	9.26076	5.79496e-07
7945688	NA	NA	6.07564	5.85471e-07
7895163	NA	NA	6.79323	5.97141e-07
7973298	NA	NA	6.22308	6.02077e-07
7896368	NA	NA	8.72999	6.116e-07
7894208	NA	NA	7.77166	6.13957e-07
8180347	NA	NA	6.69157	6.16537e-07
7895966	NA	NA	7.15578	6.21921e-07
8180404	NA	NA	9.4832	6.23337e-07
7892633	NA	NA	9.83559	6.26187e-07
8148772	NA	NA	6.25964	6.28693e-07
8053599	NA	NA	8.70974	6.30175e-07
7892775	NA	NA	7.91908	6.52552e-07
8165765	NA	NA	6.30735	6.58822e-07
7896693	NA	NA	10.6085	6.61686e-07
7892635	NA	NA	8.38764	6.67344e-07
7892652	NA	NA	10.0331	6.8444e-07
7893550	NA	NA	11.8862	6.93757e-07
7939068	NA	NA	9.71876	7.30311e-07
7894366	NA	NA	10.3513	7.76378e-07
7895542	NA	NA	9.75778	8.2517e-07
7896698	NA	NA	8.81019	8.389e-07
7892800	NA	NA	6.29283	8.60745e-07
7892933	NA	NA	8.81774	8.73754e-07
7895540	NA	NA	8.81774	8.73754e-07
7932612	NA	NA	6.51259	8.85633e-07
7894059	NA	NA	8.17227	8.95074e-07
7894496	NA	NA	10.6652	9.01164e-07
8119096	NA	NA	6.06318	9.39106e-07
7896186	NA	NA	11.5521	1.0122e-06
8004247	NA	NA	10.0657	1.03092e-06
7893363	NA	NA	10.8797	1.03348e-06
7895619	NA	NA	9.03151	1.0561e-06
7893416	NA	NA	7.88728	1.07124e-06
[truncated: 36 more rows]

## Sheet: Table 5
Table 5 - Seasonal genes in the Australian asthma dataset
Probe ID	ENS Gene ID	Mean Expression	P value - cosinor
202673_at	ENSG00000000419	8.47132	1.10825e-06
208438_s_at	ENSG00000000938	9.29891	1.38001e-08
34031_i_at	ENSG00000001631	4.30269	3.36266e-08
200900_s_at	ENSG00000003056	6.04392	1.56745e-08
200901_s_at	ENSG00000003056	7.96258	1.8991e-07
217806_s_at	ENSG00000004142	6.68347	1.76631e-06
213475_s_at	ENSG00000005844	8.26958	1.39777e-10
203042_at	ENSG00000005893	6.10063	5.25007e-07
215380_s_at	ENSG00000006625	7.2568	3.47071e-07
213104_at	ENSG00000007516	5.69764	9.00854e-07
214288_s_at	ENSG00000008018	10.2293	2.34667e-08
203297_s_at	ENSG00000008083	8.70841	1.05183e-09
203298_s_at	ENSG00000008083	8.80536	2.4989e-07
210474_s_at	ENSG00000008128	5.77053	3.39065e-07
208918_s_at	ENSG00000008130	7.45976	5.92025e-13
208919_s_at	ENSG00000008130	7.70521	5.47593e-12
208917_x_at	ENSG00000008130	5.79797	3.21936e-07
213607_x_at	ENSG00000008130	6.2608	7.57317e-07
212470_at	ENSG00000008294	7.30962	6.11045e-12
206748_s_at	ENSG00000008294	5.31412	4.29636e-07
209674_at	ENSG00000008405	6.76659	3.93348e-09
207890_s_at	ENSG00000008516	6.72992	2.49086e-11
203828_s_at	ENSG00000008517	6.86915	1.94771e-08
208942_s_at	ENSG00000008952	5.93397	1.02172e-09
208943_s_at	ENSG00000008952	7.43495	2.90463e-09
219939_s_at	ENSG00000009307	10.0866	1.04139e-06
201817_at	ENSG00000009335	6.02568	1.00792e-08
202583_s_at	ENSG00000010017	7.79818	1.25244e-08
201903_at	ENSG00000010256	8.18325	8.76184e-08
209721_s_at	ENSG00000010295	7.58403	1.00784e-10
38487_at	ENSG00000010327	8.40863	4.45762e-08
214112_s_at	ENSG00000010404	7.87161	7.04832e-10
206342_x_at	ENSG00000010404	9.14038	1.01606e-08
212961_x_at	ENSG00000010404	8.39942	5.34027e-07
205504_at	ENSG00000010671	7.09797	1.3132e-13
201577_at	ENSG00000011052	7.63675	6.68235e-09
218311_at	ENSG00000011566	5.28447	4.06462e-12
203720_s_at	ENSG00000012061	6.0515	2.47494e-11
204581_at	ENSG00000012124	3.7426	1.26023e-06
202018_s_at	ENSG00000012223	7.21422	1.56477e-06
214366_s_at	ENSG00000012779	7.14051	1.11963e-09
204446_s_at	ENSG00000012779	9.41724	1.52043e-08
209002_s_at	ENSG00000012822	7.47663	3.70186e-11
202180_s_at	ENSG00000013364	7.76946	4.64445e-09
203912_s_at	ENSG00000013563	6.89174	1.38591e-08
203865_s_at	ENSG00000014442	6.03081	7.61941e-08
205076_s_at	ENSG00000014914	7.10713	1.57021e-06
38964_r_at	ENSG00000015285	9.81388	7.86736e-12
214363_s_at	ENSG00000015479	10.4454	2.07844e-06
212842_x_at	ENSG00000015568	8.52709	3.33779e-13
210676_x_at	ENSG00000015568	7.44273	1.7006e-12
222154_s_at	ENSG00000017213	6.01349	1.08613e-06
202845_s_at	ENSG00000017797	6.36594	8.7217e-12
209619_at	ENSG00000019582	11.095	1.26152e-11
218968_s_at	ENSG00000020256	5.31353	2.85866e-07
212886_at	ENSG00000020452	7.7078	7.24837e-08
212584_at	ENSG00000021776	7.61424	1.68356e-09
217737_x_at	ENSG00000022277	8.16119	3.36622e-08
202034_x_at	ENSG00000023287	6.27829	1.56426e-12
202033_s_at	ENSG00000023287	7.83886	1.92857e-11
205443_at	ENSG00000023608	3.91058	4.83578e-08
218102_at	ENSG00000023697	6.47369	6.67015e-10
200870_at	ENSG00000023734	9.83252	1.64498e-06
212760_at	ENSG00000024048	7.77305	1.33152e-06
209657_s_at	ENSG00000025156	7.01509	3.01686e-09
209422_at	ENSG00000025293	7.36309	3.82116e-13
206567_s_at	ENSG00000025293	5.73908	1.81743e-07
211445_x_at	ENSG00000025446	8.25129	3.18893e-07
204858_s_at	ENSG00000025708	8.45489	5.21102e-09
206467_x_at	ENSG00000026036	5.77317	7.50824e-12
217983_s_at	ENSG00000026297	11.0507	2.79591e-08
202727_s_at	ENSG00000027697	9.55292	7.67394e-14
211676_s_at	ENSG00000027697	9.07079	5.07328e-08
200678_x_at	ENSG00000030582	9.8902	2.5023e-10
216041_x_at	ENSG00000030582	9.8524	4.96727e-10
211284_s_at	ENSG00000030582	8.59178	9.32789e-08
218518_at	ENSG00000031003	6.84496	7.14203e-10
202640_s_at	ENSG00000031823	5.93428	3.77809e-07
217968_at	ENSG00000032389	5.99866	1.6118e-09
209046_s_at	ENSG00000034713	9.08847	4.46685e-13
208021_s_at	ENSG00000035928	6.77866	1.12889e-06
201371_s_at	ENSG00000036257	9.29865	1.45821e-11
203909_at	ENSG00000036440	7.92981	7.89451e-13
202496_at	ENSG00000038358	6.80737	4.98318e-07
212786_at	ENSG00000038532	5.99456	9.95699e-09
36566_at	ENSG00000040531	5.3775	4.40326e-08
201850_at	ENSG00000042493	7.8881	1.5657e-09
211047_x_at	ENSG00000042753	9.47291	2.78213e-09
209345_s_at	ENSG00000043822	8.19	1.26259e-08
213077_at	ENSG00000047188	6.98127	8.32478e-10
201803_at	ENSG00000047315	8.73063	1.43436e-10
218374_s_at	ENSG00000047621	6.04597	1.50494e-06
205659_at	ENSG00000048052	5.52118	1.12943e-06
210981_s_at	ENSG00000048152	6.9938	1.11339e-13
218106_s_at	ENSG00000048544	6.93685	6.37176e-08
202754_at	ENSG00000048991	7.46149	6.5214e-07
201944_at	ENSG00000049860	8.95588	1.59296e-06
203028_s_at	ENSG00000051523	10.0763	9.98242e-08
209146_at	ENSG00000052802	5.59994	2.69733e-09
214259_s_at	ENSG00000053371	7.05764	8.60751e-17
202139_at	ENSG00000053371	6.35761	5.02424e-13
205668_at	ENSG00000054219	6.53682	6.83342e-07
221230_s_at	ENSG00000054267	8.20489	1.62184e-06
219032_x_at	ENSG00000054277	6.90061	2.03887e-15
209234_at	ENSG00000054523	6.07573	1.94165e-06
203306_s_at	ENSG00000055291	6.63306	1.62473e-08
220370_s_at	ENSG00000055483	5.7711	1.86375e-18
201493_s_at	ENSG00000055917	7.77741	7.88949e-09
209110_s_at	ENSG00000056687	7.31574	2.24762e-09
200009_at	ENSG00000057608	10.2767	4.72914e-09
200008_s_at	ENSG00000057608	8.86558	1.33158e-06
201604_s_at	ENSG00000058272	7.3527	6.11244e-08
201603_at	ENSG00000058272	7.26432	6.05941e-07
218016_s_at	ENSG00000058600	7.35722	2.64573e-08
212136_at	ENSG00000058668	6.66154	3.9838e-11
212135_s_at	ENSG00000058668	6.90073	2.31062e-08
208130_s_at	ENSG00000059377	7.00231	1.12591e-08
202499_s_at	ENSG00000059804	9.87898	2.30332e-10
202497_x_at	ENSG00000059804	9.33988	6.11742e-08
216236_s_at	ENSG00000059804	8.90812	3.56172e-07
205349_at	ENSG00000060558	7.38468	7.29138e-07
212264_s_at	ENSG00000062650	7.1005	7.82621e-10
220990_s_at	ENSG00000062716	8.41713	7.44724e-11
212696_s_at	ENSG00000063978	8.13463	7.31475e-09
221652_s_at	ENSG00000064102	5.88521	5.4371e-10
209523_at	ENSG00000064313	6.56845	4.53115e-07
201605_x_at	ENSG00000064666	8.98174	1.62536e-12
219577_s_at	ENSG00000064687	6.70391	1.56554e-07
217945_at	ENSG00000064726	8.11858	2.36325e-12
212052_s_at	ENSG00000064747	7.41136	9.68516e-11
212054_x_at	ENSG00000064747	7.32488	1.26195e-06
220615_s_at	ENSG00000064763	3.92732	1.11048e-06
213677_s_at	ENSG00000064933	6.14961	6.93089e-12
209358_at	ENSG00000064995	7.15612	4.15407e-07
219079_at	ENSG00000065615	7.85513	3.20306e-08
204847_at	ENSG00000066422	7.73707	5.92163e-08
218577_at	ENSG00000066557	6.84863	1.33742e-09
202956_at	ENSG00000066777	7.02041	1.60372e-07
202864_s_at	ENSG00000067066	8.10026	2.53262e-07
201251_at	ENSG00000067225	8.68987	1.73811e-07
218394_at	ENSG00000067836	7.54193	5.41159e-10
214578_s_at	ENSG00000067900	7.28471	1.53479e-10
213044_at	ENSG00000067900	8.98643	1.33992e-08
202370_s_at	ENSG00000067955	8.56792	1.39179e-07
206649_s_at	ENSG00000068323	6.598	6.37439e-11
219392_x_at	ENSG00000068489	5.54401	2.54609e-07
212219_at	ENSG00000068878	8.23319	4.91366e-11
217802_s_at	ENSG00000069275	7.1772	4.90176e-13
217727_x_at	ENSG00000069329	7.66684	6.62357e-09
210479_s_at	ENSG00000069667	7.53833	6.05172e-14
210426_x_at	ENSG00000069667	7.8977	9.87379e-13
208436_s_at	ENSG00000070054	7.44875	3.6187e-07
219290_x_at	ENSG00000070190	6.40574	2.98438e-08
217957_at	ENSG00000070761	8.07314	1.13568e-07
209281_s_at	ENSG00000070961	6.97455	4.92621e-14
215716_s_at	ENSG00000070961	7.35623	2.33762e-09
207628_s_at	ENSG00000071462	7.94216	7.49981e-10
202983_at	ENSG00000071794	5.74397	4.34799e-07
203262_s_at	ENSG00000071859	7.85719	9.12858e-10
33132_at	ENSG00000071894	7.48225	7.19177e-08
201639_s_at	ENSG00000071894	7.49466	1.44194e-07
203555_at	ENSG00000072135	8.30819	2.89166e-08
207332_s_at	ENSG00000072274	8.93748	1.95593e-10
202308_at	ENSG00000072310	6.34414	6.70112e-07
202282_at	ENSG00000072506	8.20792	3.4922e-07
200710_at	ENSG00000072778	8.81696	6.71778e-08
201093_x_at	ENSG00000073578	7.68187	1.8789e-07
211989_at	ENSG00000073584	7.45741	1.0482e-08
221080_s_at	ENSG00000073918	7.53739	8.08266e-08
209143_s_at	ENSG00000074201	7.80013	1.66723e-09
207189_s_at	ENSG00000074755	5.77085	2.55524e-12
208921_s_at	ENSG00000075142	8.40056	9.2379e-07
201935_s_at	ENSG00000075151	5.66757	2.52102e-07
218880_at	ENSG00000075426	7.15411	2.54345e-07
209128_s_at	ENSG00000075856	6.45475	2.21228e-07
201930_at	ENSG00000076003	7.39906	3.67602e-12
203145_at	ENSG00000076382	4.90583	8.35085e-07
201688_s_at	ENSG00000076554	6.06541	1.10792e-07
201689_s_at	ENSG00000076554	5.49009	1.1224e-07
204949_at	ENSG00000076662	9.68227	3.68447e-08
202080_s_at	ENSG00000076665	7.41929	2.70403e-09
211987_at	ENSG00000077097	7.96832	4.53887e-07
208875_s_at	ENSG00000077264	6.54865	4.85778e-11
37012_at	ENSG00000077549	9.23385	3.49893e-10
201950_x_at	ENSG00000077549	9.20191	1.84704e-06
210891_s_at	ENSG00000077809	8.7392	5.71242e-12
205980_s_at	ENSG00000077955	2.86802	7.25856e-09
37117_at	ENSG00000077955	4.91611	1.1075e-08
47069_at	ENSG00000077955	6.82641	6.35479e-07
218440_at	ENSG00000078070	6.37733	2.27209e-08
214083_at	ENSG00000078304	6.50689	4.86843e-08
214526_x_at	ENSG00000078319	7.40254	6.06688e-10
214756_x_at	ENSG00000078319	7.61651	5.0243e-09
217485_x_at	ENSG00000078319	7.51713	1.39276e-07
200745_s_at	ENSG00000078369	8.29992	2.57584e-11
200744_s_at	ENSG00000078369	8.20899	4.07151e-10
200746_s_at	ENSG00000078369	9.55806	2.00523e-09
202449_s_at	ENSG00000078380	7.19155	9.91766e-07
202746_at	ENSG00000078596	8.60079	2.76878e-07
208709_s_at	ENSG00000078618	8.4236	1.04541e-11
202174_s_at	ENSG00000078674	7.11596	9.70937e-15
214937_x_at	ENSG00000078674	7.09647	1.11312e-13
214118_x_at	ENSG00000078674	7.01732	1.72601e-06
217094_s_at	ENSG00000078747	5.27271	2.21907e-07
217855_x_at	ENSG00000078808	8.64237	3.81908e-08
204064_at	ENSG00000079134	6.98006	1.25676e-11
201543_s_at	ENSG00000079332	8.06333	9.29309e-10
205288_at	ENSG00000079335	4.00233	1.73096e-07
202183_s_at	ENSG00000079616	6.69781	1.55235e-07
214700_x_at	ENSG00000080311	4.95604	6.01682e-12
203885_at	ENSG00000080371	7.81197	1.9453e-09
203712_at	ENSG00000080608	6.88519	4.71733e-08
210211_s_at	ENSG00000080824	10.3926	2.19868e-06
211730_s_at	ENSG00000081154	9.0277	1.27459e-10
210154_at	ENSG00000082212	6.07198	1.65664e-09
209397_at	ENSG00000082212	7.74452	2.20824e-08
204063_s_at	ENSG00000083290	5.45388	8.97374e-07
204062_s_at	ENSG00000083290	5.59991	1.65239e-06
209226_s_at	ENSG00000083312	6.20049	1.02135e-13
207657_x_at	ENSG00000083312	6.41232	8.98865e-07
210448_s_at	ENSG00000083454	7.65499	4.91411e-10
221903_s_at	ENSG00000083799	8.84676	2.30092e-08
60084_at	ENSG00000083799	6.58879	5.33554e-07
222142_at	ENSG00000083799	6.7909	1.93685e-06
202536_at	ENSG00000083937	6.96721	3.92548e-10
202538_s_at	ENSG00000083937	7.57007	8.402e-07
206643_at	ENSG00000084110	5.96836	1.28414e-09
202715_at	ENSG00000084774	5.08805	3.30034e-07
222218_s_at	ENSG00000085514	7.97709	5.79741e-10
219788_at	ENSG00000085514	6.14879	9.9134e-08
209993_at	ENSG00000085563	5.39267	1.25298e-07
218404_at	ENSG00000086300	7.77934	8.64189e-11
221581_s_at	ENSG00000086730	8.12464	1.40472e-13
219374_s_at	ENSG00000086848	6.19213	3.05061e-08
220856_x_at	ENSG00000087086	8.35781	4.26858e-08
222047_s_at	ENSG00000087087	9.75722	1.5387e-06
214661_s_at	ENSG00000087269	6.64603	4.00963e-07
219649_at	ENSG00000088035	6.88516	6.49e-07
208979_at	ENSG00000088297	7.78446	1.70138e-09
218093_s_at	ENSG00000088448	7.4988	3.34787e-07
208249_s_at	ENSG00000088451	6.16115	1.77719e-07
204447_at	ENSG00000088899	5.99036	5.12342e-08
217914_at	ENSG00000088984	7.40158	3.807e-12
208722_s_at	ENSG00000089053	7.74044	3.10966e-08
211572_s_at	ENSG00000089057	5.54656	3.41872e-07
220477_s_at	ENSG00000089063	7.81331	6.6024e-07
202869_at	ENSG00000089127	5.67311	1.16305e-07
205552_s_at	ENSG00000089127	5.06749	2.52112e-07
214167_s_at	ENSG00000089157	11.2867	1.70702e-06
206015_s_at	ENSG00000090117	8.26939	1.00448e-06
218200_s_at	ENSG00000090266	9.49716	5.40464e-15
217827_s_at	ENSG00000090487	9.00581	7.38412e-11
214730_s_at	ENSG00000090863	7.59078	3.47012e-07
212045_at	ENSG00000090863	6.73894	2.0656e-06
209095_at	ENSG00000091140	8.03745	5.26043e-10
213554_s_at	ENSG00000091527	8.03843	1.4505e-09
218383_at	ENSG00000092036	7.65051	6.13073e-14
215548_s_at	ENSG00000092108	6.66831	5.65237e-07
211890_x_at	ENSG00000092529	4.90831	1.15626e-07
200762_at	ENSG00000092964	8.01615	2.29983e-13
219505_at	ENSG00000093072	9.52441	6.0488e-13
207831_x_at	ENSG00000095059	5.86224	9.73529e-09
203447_at	ENSG00000095261	6.81294	6.73671e-12
220086_at	ENSG00000095574	7.45623	1.4117e-08
207655_s_at	ENSG00000095585	5.71735	3.0318e-12
214508_x_at	ENSG00000095794	6.68895	3.4184e-13
207630_s_at	ENSG00000095794	7.27337	5.59695e-12
209967_s_at	ENSG00000095794	5.78427	1.00474e-11
204512_at	ENSG00000095951	6.04049	3.89518e-13
218477_at	ENSG00000096092	5.44885	2.55127e-09
210208_x_at	ENSG00000096155	8.82358	3.21716e-08
210629_x_at	ENSG00000096224	9.53951	1.43146e-07
203593_at	ENSG00000096491	5.83492	4.60357e-11
207127_s_at	ENSG00000096746	9.03247	1.09484e-12
210588_x_at	ENSG00000096746	9.44602	5.2428e-09
205842_s_at	ENSG00000096968	6.1931	5.13455e-07
213045_at	ENSG00000099308	7.18368	5.08954e-10
205441_at	ENSG00000099330	5.87987	5.11716e-08
213041_s_at	ENSG00000099624	7.85911	4.50479e-08
217854_s_at	ENSG00000099817	7.95396	5.37508e-09
213887_s_at	ENSG00000099817	7.31766	4.25979e-07
203412_at	ENSG00000099949	6.69307	1.87618e-06
217955_at	ENSG00000099968	6.41951	3.76826e-10
204153_s_at	ENSG00000100060	8.16338	3.54316e-11
221756_at	ENSG00000100100	9.39039	7.17505e-13
221757_at	ENSG00000100100	8.42498	9.38689e-07
201077_s_at	ENSG00000100138	9.49038	4.23434e-08
209511_at	ENSG00000100142	6.61703	2.47834e-07
202943_s_at	ENSG00000100177	7.6448	2.26409e-16
202944_at	ENSG00000100177	6.8076	3.25072e-07
201751_at	ENSG00000100221	8.78394	5.91532e-08
202807_s_at	ENSG00000100284	7.16916	2.42588e-09
204205_at	ENSG00000100289	7.02709	6.13595e-07
202096_s_at	ENSG00000100300	9.93452	2.13752e-06
201709_s_at	ENSG00000100301	6.89671	4.91224e-08
211926_s_at	ENSG00000100345	8.83879	1.03484e-11
201570_at	ENSG00000100347	7.24523	1.76327e-08
217118_s_at	ENSG00000100364	7.77595	6.5023e-14
212421_at	ENSG00000100364	6.04188	8.0721e-07
205147_x_at	ENSG00000100365	7.56977	6.51629e-15
207677_s_at	ENSG00000100365	7.48494	7.92021e-14
204520_x_at	ENSG00000100425	8.41729	6.91341e-16
215460_x_at	ENSG00000100425	8.08736	9.03246e-13
217786_at	ENSG00000100462	5.88797	1.3337e-10
210277_at	ENSG00000100478	3.67783	5.72103e-08
202990_at	ENSG00000100504	7.35873	2.1732e-12
201699_at	ENSG00000100519	7.67814	1.00278e-06
204605_at	ENSG00000100532	7.30717	4.13375e-09
215424_s_at	ENSG00000100603	7.78186	1.14687e-11
201575_at	ENSG00000100603	8.43827	3.90464e-07
200989_at	ENSG00000100644	10.9938	9.83554e-09
216260_at	ENSG00000100697	5.35878	1.17034e-08
202309_at	ENSG00000100714	6.33454	8.74674e-10
203605_at	ENSG00000100883	6.83427	1.5952e-09
201762_s_at	ENSG00000100911	9.64167	1.5675e-08
218571_s_at	ENSG00000100931	7.74765	1.07961e-07
217990_at	ENSG00000100938	6.77767	4.52696e-13
222045_s_at	ENSG00000100982	7.51466	1.737e-06
217835_x_at	ENSG00000101084	10.7015	8.77796e-07
211085_s_at	ENSG00000101109	3.53491	2.43193e-07
201773_at	ENSG00000101126	7.43526	6.63743e-15
44146_at	ENSG00000101216	8.26719	1.06293e-06
218081_at	ENSG00000101220	5.39021	2.10908e-07
201853_s_at	ENSG00000101224	8.88307	1.84444e-06
206934_at	ENSG00000101307	5.17747	4.91785e-08
208018_s_at	ENSG00000101336	8.34478	1.62536e-10
200903_s_at	ENSG00000101444	6.98083	6.13747e-10
41577_at	ENSG00000101445	7.72933	3.68562e-15
212750_at	ENSG00000101445	7.90996	9.63721e-13
203322_at	ENSG00000101544	7.69104	3.93525e-07
201672_s_at	ENSG00000101557	8.37028	5.45756e-15
201671_x_at	ENSG00000101557	5.54683	6.40519e-07
212577_at	ENSG00000101596	8.93792	2.48642e-09
202684_s_at	ENSG00000101654	5.84431	2.33062e-11
202683_s_at	ENSG00000101654	7.11205	7.26278e-08
207735_at	ENSG00000101695	5.73815	3.94909e-09
212286_at	ENSG00000101745	7.08472	2.19381e-14
212289_at	ENSG00000101745	6.45114	3.70343e-08
204835_at	ENSG00000101868	4.72617	2.65097e-07
218163_at	ENSG00000101898	7.10198	1.06647e-10
205583_s_at	ENSG00000101901	5.92076	5.09585e-08
222138_s_at	ENSG00000101940	6.67027	8.32713e-08
211210_x_at	ENSG00000101985	6.48762	1.49367e-10
211211_x_at	ENSG00000101985	6.11366	1.71709e-10
210116_at	ENSG00000101985	6.5605	7.76147e-10
211209_x_at	ENSG00000101985	5.57749	2.5467e-07
209217_s_at	ENSG00000102046	7.35657	4.91057e-08
215245_x_at	ENSG00000102081	7.25457	1.44909e-06
209083_at	ENSG00000102879	10.0635	1.19717e-15
202738_s_at	ENSG00000102893	6.78983	2.20806e-07
202521_at	ENSG00000102974	8.11193	7.72606e-07
203469_s_at	ENSG00000103164	4.26853	1.27336e-08
221541_at	ENSG00000103196	7.86912	5.4973e-08
215735_s_at	ENSG00000103197	6.04179	4.00852e-08
219709_x_at	ENSG00000103254	5.66144	1.93386e-06
201195_s_at	ENSG00000103257	7.39917	8.01363e-08
217934_x_at	ENSG00000103266	8.26868	1.0674e-06
219040_at	ENSG00000103426	7.52777	9.18233e-07
221666_s_at	ENSG00000103490	8.34595	1.26254e-07
221658_s_at	ENSG00000103522	5.77636	1.5726e-06
202329_at	ENSG00000103653	8.44997	1.44707e-08
218306_s_at	ENSG00000103657	7.60078	2.01819e-13
202295_s_at	ENSG00000103811	9.9334	1.01737e-07
212202_s_at	ENSG00000103978	7.21625	2.14538e-09
206173_x_at	ENSG00000104064	5.34311	2.68373e-12
204618_s_at	ENSG00000104064	6.93308	2.9236e-08
208264_s_at	ENSG00000104131	5.56901	1.08338e-06
203513_at	ENSG00000104133	7.59214	6.93584e-10
202907_s_at	ENSG00000104320	7.12051	3.77952e-08
202906_s_at	ENSG00000104320	6.65253	4.57035e-07
203501_at	ENSG00000104324	6.31906	1.00528e-07
202447_at	ENSG00000104325	7.0924	2.28424e-11
200632_s_at	ENSG00000104419	8.44654	1.4247e-07
208884_s_at	ENSG00000104517	8.4913	7.81403e-10
208882_s_at	ENSG00000104517	6.42161	1.29323e-07
208883_at	ENSG00000104517	5.50041	1.9662e-06
218154_at	ENSG00000104518	6.9092	4.94212e-07
201644_at	ENSG00000104522	5.75911	1.21042e-06
203669_s_at	ENSG00000104564	6.25938	7.01702e-08
222155_s_at	ENSG00000104569	5.73815	7.43373e-09
202595_s_at	ENSG00000104660	9.55019	5.54794e-13
202594_at	ENSG00000104660	7.54906	4.91524e-11
203261_at	ENSG00000104671	8.13501	2.88923e-15
202313_at	ENSG00000104762	8.3497	1.00653e-09
200649_at	ENSG00000104805	7.49276	8.5632e-10
201459_at	ENSG00000104818	5.6608	1.3212e-08
213726_x_at	ENSG00000104833	8.69215	3.47065e-07
208977_x_at	ENSG00000104833	8.71422	1.77961e-06
212625_at	ENSG00000104915	7.84125	1.09693e-08
206759_at	ENSG00000104921	4.76941	1.54285e-08
206760_s_at	ENSG00000104921	1.7633	5.34006e-07
210660_at	ENSG00000104974	6.80083	4.57219e-12
206207_at	ENSG00000105205	6.64136	3.62045e-07
201804_x_at	ENSG00000105254	8.67522	7.00721e-13
211759_x_at	ENSG00000105254	8.72893	3.33158e-12
216194_s_at	ENSG00000105254	8.03552	5.0147e-10
212518_at	ENSG00000105293	6.60743	2.1322e-08
211865_s_at	ENSG00000105325	4.95109	2.19682e-09
206120_at	ENSG00000105383	6.34325	1.08471e-08
221711_s_at	ENSG00000105393	7.48939	9.72677e-07
204950_at	ENSG00000105483	6.6231	7.24025e-11
202024_at	ENSG00000105573	6.94321	4.50974e-08
206240_s_at	ENSG00000105596	6.05766	9.27122e-10
203500_at	ENSG00000105607	5.51941	3.11332e-07
206792_x_at	ENSG00000105650	7.42294	7.88777e-07
202475_at	ENSG00000105677	7.95262	2.13074e-12
200076_s_at	ENSG00000105700	8.07396	3.29187e-07
213600_at	ENSG00000105738	4.65684	7.86964e-07
204034_at	ENSG00000105755	7.91658	2.54328e-10
201682_at	ENSG00000105819	8.53877	1.4399e-11
210830_s_at	ENSG00000105854	5.13084	5.03262e-07
209102_s_at	ENSG00000105856	8.56092	1.89041e-09
201282_at	ENSG00000105953	5.56762	2.75645e-09
206715_at	ENSG00000105967	6.75095	1.17209e-06
212205_at	ENSG00000105968	8.18995	1.13393e-08
204202_at	ENSG00000106012	4.83482	5.64577e-07
202591_s_at	ENSG00000106028	8.36535	1.66334e-06
200976_s_at	ENSG00000106052	9.02994	7.623e-10
200977_s_at	ENSG00000106052	8.77121	1.69985e-07
213385_at	ENSG00000106069	5.85942	1.72742e-06
208693_s_at	ENSG00000106105	8.17381	1.19559e-08
202185_at	ENSG00000106397	7.09527	3.77304e-09
204652_s_at	ENSG00000106459	5.19063	2.75674e-09
217972_at	ENSG00000106554	7.00191	9.43354e-08
220532_s_at	ENSG00000106565	7.22624	3.05092e-07
211729_x_at	ENSG00000106605	8.79992	2.19908e-06
212830_at	ENSG00000106780	7.36509	3.29505e-14
203148_s_at	ENSG00000106785	5.53635	9.22477e-09
219343_at	ENSG00000106993	6.28839	2.98847e-12
209604_s_at	ENSG00000107485	7.73133	5.84961e-07
203309_s_at	ENSG00000107521	5.99663	7.76651e-07
221578_at	ENSG00000107551	4.47298	6.79606e-15
203883_s_at	ENSG00000107560	6.15581	6.17305e-08
202524_s_at	ENSG00000107742	9.46547	8.5474e-12
202523_s_at	ENSG00000107742	7.27261	7.11601e-11
202432_at	ENSG00000107758	7.97682	5.52832e-10
201847_at	ENSG00000107798	9.38511	8.82872e-09
200899_s_at	ENSG00000107835	8.6763	3.7751e-10
208954_s_at	ENSG00000107929	6.43557	4.31941e-09
218238_at	ENSG00000107937	6.79185	1.28943e-08
218239_s_at	ENSG00000107937	7.11852	5.12066e-08
219100_at	ENSG00000107960	6.64143	1.82777e-06
202777_at	ENSG00000108061	8.10715	9.40933e-09
203079_s_at	ENSG00000108094	6.17995	9.91319e-11
218963_s_at	ENSG00000108244	4.21888	4.55449e-07
201400_at	ENSG00000108294	9.76762	1.63709e-11
213574_s_at	ENSG00000108424	6.27233	1.06027e-06
204171_at	ENSG00000108443	5.75038	2.20331e-10
201518_at	ENSG00000108468	6.58097	1.37776e-10
200634_at	ENSG00000108518	10.7332	1.39558e-10
212047_s_at	ENSG00000108523	6.45494	7.23688e-10
209003_at	ENSG00000108528	6.61209	5.05821e-12
207088_s_at	ENSG00000108528	6.2517	5.73709e-10
204630_s_at	ENSG00000108587	5.5708	8.61105e-09
217814_at	ENSG00000108588	6.32927	1.5304e-07
203830_at	ENSG00000108666	3.02287	1.21349e-06
202880_s_at	ENSG00000108669	9.34418	1.1172e-09
208777_s_at	ENSG00000108671	6.64808	2.29268e-07
208075_s_at	ENSG00000108688	3.70675	2.78804e-07
222231_s_at	ENSG00000108829	8.41082	2.40861e-10
220044_x_at	ENSG00000108848	7.83448	2.10001e-11
201349_at	ENSG00000109062	8.47517	4.51787e-08
217971_at	ENSG00000109270	7.19571	1.04429e-08
212956_at	ENSG00000109436	6.90011	1.62089e-07
209814_at	ENSG00000109445	7.68643	1.49675e-08
201385_at	ENSG00000109606	9.727	3.77718e-08
201386_s_at	ENSG00000109606	9.09954	1.34973e-06
209448_at	ENSG00000109854	6.62066	3.32787e-09
207180_s_at	ENSG00000109854	6.44757	7.13603e-08
217772_s_at	ENSG00000109919	7.20528	1.01544e-10
211423_s_at	ENSG00000109929	6.79724	2.61486e-15
216250_s_at	ENSG00000110031	8.25858	1.29782e-08
213300_at	ENSG00000110046	8.23101	3.801e-07
217928_s_at	ENSG00000110075	7.7498	9.26494e-07
201361_at	ENSG00000110108	7.76123	9.52805e-07
218566_s_at	ENSG00000110172	6.77288	2.47944e-12
202038_at	ENSG00000110344	8.18044	4.11611e-08
210252_s_at	ENSG00000110514	7.93137	1.55075e-08
38398_at	ENSG00000110514	7.9821	4.01501e-08
220560_at	ENSG00000110665	8.09677	8.11927e-16
200018_at	ENSG00000110700	12.4703	6.92369e-07
203195_s_at	ENSG00000110713	6.02163	1.4833e-06
210793_s_at	ENSG00000110713	7.88819	1.5888e-06
204233_s_at	ENSG00000110721	5.38144	2.48692e-08
204266_s_at	ENSG00000110721	5.63904	2.0519e-06
202451_at	ENSG00000110768	4.00529	1.47851e-07
205267_at	ENSG00000110777	7.10699	2.75518e-09
207805_s_at	ENSG00000110801	8.09562	2.18189e-06
209732_at	ENSG00000110852	10.1899	1.01605e-07
209879_at	ENSG00000110876	8.08844	1.04992e-08
209880_s_at	ENSG00000110876	5.66313	1.74652e-07
203124_s_at	ENSG00000110911	6.67263	2.18503e-08
203123_s_at	ENSG00000110911	6.27272	4.62126e-07
212252_at	ENSG00000110931	6.57633	2.91802e-09
219191_s_at	ENSG00000110934	8.99439	9.33586e-12
220054_at	ENSG00000110944	6.18405	1.14575e-08
208771_s_at	ENSG00000111144	10.6086	1.46642e-09
201989_s_at	ENSG00000111269	7.1432	2.90791e-07
201990_s_at	ENSG00000111269	5.84723	1.46778e-06
209112_at	ENSG00000111276	9.21758	4.04011e-09
201678_s_at	ENSG00000111319	7.34747	1.74058e-07
218400_at	ENSG00000111331	7.14811	1.16258e-09
204972_at	ENSG00000111335	6.39166	3.29406e-07
206553_at	ENSG00000111335	4.31581	1.09418e-06
201632_at	ENSG00000111361	7.61882	3.23896e-08
218237_s_at	ENSG00000111371	6.73903	1.61678e-08
207483_s_at	ENSG00000111530	7.02801	6.99807e-09
208838_at	ENSG00000111530	4.98977	2.52022e-07
48825_at	ENSG00000111653	5.3095	7.17149e-07
212959_s_at	ENSG00000111670	7.5613	6.22244e-07
221724_s_at	ENSG00000111729	7.35275	1.37763e-08
219947_at	ENSG00000111729	7.82083	3.57327e-07
221819_at	ENSG00000111737	7.3771	1.12985e-06
218338_at	ENSG00000111752	7.13349	2.25596e-07
203428_s_at	ENSG00000111875	5.56975	1.00621e-06
203259_s_at	ENSG00000111906	7.91576	6.28337e-12
206707_x_at	ENSG00000111913	7.97843	1.95502e-09
201390_s_at	ENSG00000111968	9.13216	1.7123e-07
205457_at	ENSG00000112008	5.55794	3.5456e-07
202875_s_at	ENSG00000112043	5.98491	5.24623e-07
202951_at	ENSG00000112079	8.53377	1.66323e-06
203932_at	ENSG00000112091	9.23843	1.69479e-09
212557_at	ENSG00000112200	6.7689	2.4463e-15
215012_at	ENSG00000112200	3.82576	2.90431e-09
201955_at	ENSG00000112237	8.22778	1.31086e-07
218846_at	ENSG00000112282	6.51615	1.62488e-11
209316_s_at	ENSG00000112339	7.5677	2.7733e-08
209314_s_at	ENSG00000112339	4.5067	2.84422e-08
203656_at	ENSG00000112367	6.5933	3.15872e-10
218603_at	ENSG00000112406	10.0564	1.75824e-13
212118_at	ENSG00000112448	6.90949	5.21078e-10
210541_s_at	ENSG00000112448	5.94577	1.71399e-06
38892_at	ENSG00000112624	6.24555	1.75591e-11
213208_at	ENSG00000112624	6.99153	4.96967e-11
218845_at	ENSG00000112679	7.9404	7.64853e-12
214790_at	ENSG00000112701	6.38566	2.77447e-09
205859_at	ENSG00000112799	9.50622	1.59421e-09
212928_at	ENSG00000112832	7.5127	3.66007e-08
200692_s_at	ENSG00000113013	8.54818	3.4926e-11
200691_s_at	ENSG00000113013	9.14808	4.18738e-11
221096_s_at	ENSG00000113119	5.43767	1.63184e-12
202539_s_at	ENSG00000113161	6.15871	9.9794e-10
201768_s_at	ENSG00000113282	7.53473	1.18855e-09
201769_at	ENSG00000113282	8.40285	6.13966e-07
214512_s_at	ENSG00000113387	9.25874	1.01512e-09
200711_s_at	ENSG00000113558	8.9191	6.8791e-09
216321_s_at	ENSG00000113580	6.75747	1.26521e-08
211671_s_at	ENSG00000113580	7.37692	3.49934e-07
201866_s_at	ENSG00000113580	7.64722	1.96961e-06
214500_at	ENSG00000113648	6.26915	1.49644e-06
202396_at	ENSG00000113649	7.81859	7.00284e-08
201172_x_at	ENSG00000113732	9.70786	6.70659e-16
200096_s_at	ENSG00000113732	9.01272	1.66938e-08
214150_x_at	ENSG00000113732	9.03929	5.035e-07
201664_at	ENSG00000113810	7.14142	2.55195e-08
205760_s_at	ENSG00000114026	4.74699	5.4459e-08
213291_s_at	ENSG00000114062	7.23407	3.70358e-08
219094_at	ENSG00000114098	6.06818	3.48482e-07
203588_s_at	ENSG00000114126	6.3065	1.34743e-07
202682_s_at	ENSG00000114316	8.04884	3.69613e-07
217839_at	ENSG00000114354	8.32373	4.49604e-07
214143_x_at	ENSG00000114391	12.3874	1.3891e-07
209665_at	ENSG00000114395	7.07778	6.68276e-08
205329_s_at	ENSG00000114520	6.04657	1.98795e-06
218620_s_at	ENSG00000114735	4.10047	2.54574e-07
222157_s_at	ENSG00000114742	7.07834	9.51183e-07
56919_at	ENSG00000114742	6.10273	1.02764e-06
221985_at	ENSG00000114796	6.87267	3.68187e-16
221986_s_at	ENSG00000114796	5.64445	5.94303e-10
203435_s_at	ENSG00000114802	4.92662	7.4129e-10
202380_s_at	ENSG00000114857	7.85812	2.06581e-12
202379_s_at	ENSG00000114857	4.98585	2.54197e-07
217927_at	ENSG00000114902	9.65449	1.71021e-08
200705_s_at	ENSG00000114942	11.6863	1.53256e-06
218504_at	ENSG00000115042	5.40173	8.23992e-07
209606_at	ENSG00000115165	8.56949	4.21225e-14
203466_at	ENSG00000115204	5.71478	1.38355e-09
213416_at	ENSG00000115232	8.22294	3.74087e-07
205885_s_at	ENSG00000115232	6.55682	6.74034e-07
205884_at	ENSG00000115232	6.2478	8.1777e-07
200991_s_at	ENSG00000115234	7.42009	1.82652e-09
218838_s_at	ENSG00000115282	6.33021	7.34849e-11
217938_s_at	ENSG00000115440	9.85368	2.43319e-09
203583_at	ENSG00000115446	6.84524	6.61016e-08
207365_x_at	ENSG00000115464	6.57966	2.68217e-11
203217_s_at	ENSG00000115525	7.67209	3.59851e-07
217837_s_at	ENSG00000115561	7.90927	3.09136e-07
209622_at	ENSG00000115661	5.548	1.31647e-06
221767_x_at	ENSG00000115677	6.82757	1.38151e-07
201214_s_at	ENSG00000115685	6.87764	9.42998e-09
203341_at	ENSG00000115816	7.27711	3.18588e-12
212777_at	ENSG00000115904	5.55558	3.46444e-08
205446_s_at	ENSG00000115966	5.87892	1.18989e-08
205434_s_at	ENSG00000115977	8.49045	8.51958e-07
201302_at	ENSG00000115980	6.8852	1.80197e-16
201301_s_at	ENSG00000115980	6.37227	3.25839e-12
211069_s_at	ENSG00000116030	8.84813	5.85582e-07
201146_at	ENSG00000116044	7.62712	1.19906e-11
202911_at	ENSG00000116062	6.96567	2.10255e-06
206545_at	ENSG00000116103	6.98124	1.2129e-14
217122_s_at	ENSG00000116178	8.68959	2.26066e-07
200620_at	ENSG00000116209	9.57261	1.24703e-07
220960_x_at	ENSG00000116251	12.1938	8.01068e-07
221775_x_at	ENSG00000116251	12.5209	1.28532e-06
201696_at	ENSG00000116350	8.20918	7.20397e-11
201421_s_at	ENSG00000116455	5.64146	9.20693e-09
208374_s_at	ENSG00000116489	9.59269	6.0042e-10
214016_s_at	ENSG00000116560	9.12597	1.40598e-08
201585_s_at	ENSG00000116560	7.84618	1.48646e-06
218291_at	ENSG00000116586	7.051	1.94628e-07
203003_at	ENSG00000116604	6.45812	1.52505e-06
201516_at	ENSG00000116649	6.74432	1.38533e-07
206245_s_at	ENSG00000116679	8.55587	3.35326e-13
201363_s_at	ENSG00000116679	6.38461	1.20276e-06
218551_at	ENSG00000116691	6.44744	4.29074e-08
209949_at	ENSG00000116701	9.65797	1.38384e-06
200686_s_at	ENSG00000116754	9.18804	3.06658e-10
210191_s_at	ENSG00000116793	5.05997	1.75106e-06
203602_s_at	ENSG00000116809	6.82616	1.03132e-09
203774_at	ENSG00000116984	6.33382	3.10877e-13
204243_at	ENSG00000117000	7.89886	6.81912e-15
205306_x_at	ENSG00000117009	5.0433	3.00055e-08
211138_s_at	ENSG00000117009	5.14381	3.43334e-08
218932_at	ENSG00000117174	6.3578	6.71966e-08
207840_at	ENSG00000117281	6.76077	4.65991e-08
202251_at	ENSG00000117360	6.95966	2.4596e-09
208973_at	ENSG00000117419	4.92659	3.36118e-07
201900_s_at	ENSG00000117448	7.683	6.3106e-16
208680_at	ENSG00000117450	8.56928	1.15648e-06
204563_at	ENSG00000117489	10.1843	2.72254e-13
211946_s_at	ENSG00000117523	9.12256	1.9938e-14
218683_at	ENSG00000117569	6.37569	8.41044e-15
202553_s_at	ENSG00000117614	8.56143	9.15561e-07
209007_s_at	ENSG00000117616	9.04732	4.53573e-08
209006_s_at	ENSG00000117616	6.32722	6.78318e-07
206770_s_at	ENSG00000117620	6.22277	4.67671e-15
218344_s_at	ENSG00000117625	6.85576	4.75458e-11
203379_at	ENSG00000117676	7.5251	4.03142e-10
218865_at	ENSG00000117791	4.81694	3.09742e-08
201486_at	ENSG00000117906	6.14332	3.85583e-07
220160_s_at	ENSG00000118162	4.36466	3.82181e-07
217952_x_at	ENSG00000118482	8.14339	7.76785e-19
217954_s_at	ENSG00000118482	7.41574	2.24439e-13
215718_s_at	ENSG00000118482	5.03198	7.98779e-11
202644_s_at	ENSG00000118503	11.1718	8.13333e-08
204214_s_at	ENSG00000118508	8.46575	2.89977e-10
204808_s_at	ENSG00000118600	5.88196	3.81361e-07
202636_at	ENSG00000118639	8.09739	1.2256e-11
202546_at	ENSG00000118640	9.26619	1.29184e-07
208689_s_at	ENSG00000118705	8.7688	5.29422e-08
213399_x_at	ENSG00000118705	9.59549	7.43987e-07
219020_at	ENSG00000118960	6.36896	1.17752e-09
200953_s_at	ENSG00000118971	8.42336	2.02716e-07
214446_at	ENSG00000118985	4.12442	2.71731e-07
218343_s_at	ENSG00000119041	6.44026	1.56789e-08
202333_s_at	ENSG00000119048	8.68148	9.26915e-11
203336_s_at	ENSG00000119185	6.53991	1.55757e-07
218941_at	ENSG00000119402	6.8153	1.38691e-11
209512_at	ENSG00000119471	3.97305	1.53794e-08
209513_s_at	ENSG00000119471	5.5458	1.28387e-07
217808_s_at	ENSG00000119487	6.8687	6.46889e-09
205260_s_at	ENSG00000119640	4.76617	9.40033e-10
202128_at	ENSG00000119682	7.36	1.75543e-09
214672_at	ENSG00000119685	5.47071	4.78986e-07
209944_at	ENSG00000119725	7.5399	3.4418e-07
219497_s_at	ENSG00000119866	5.85591	5.14354e-08
202364_at	ENSG00000119950	8.97667	1.55806e-09
219007_at	ENSG00000120253	5.3889	2.02744e-06
203250_at	ENSG00000120275	8.58292	5.84733e-09
208778_s_at	ENSG00000120438	9.0125	6.15967e-07
204791_at	ENSG00000120798	6.41293	7.40706e-09
218628_at	ENSG00000120860	6.20171	3.6765e-08
204015_s_at	ENSG00000120875	3.65973	9.65121e-07
203007_x_at	ENSG00000120992	6.7184	9.7571e-07
213138_at	ENSG00000121135	6.98759	5.38941e-12
221044_s_at	ENSG00000121236	5.57266	8.18332e-09
203741_s_at	ENSG00000121281	7.43979	6.92328e-10
206785_s_at	ENSG00000121374	5.37487	6.13223e-10
217593_at	ENSG00000121413	2.21735	4.30715e-07
217745_s_at	ENSG00000121579	7.50697	9.9558e-09
212695_at	ENSG00000121671	4.32491	8.04053e-10
201432_at	ENSG00000121691	9.31013	9.31809e-09
218268_at	ENSG00000121749	7.69471	3.35702e-14
218770_s_at	ENSG00000121775	5.79218	8.44443e-07
212742_at	ENSG00000121848	6.4161	1.17439e-10
204369_at	ENSG00000121879	6.74867	1.73869e-12
217028_at	ENSG00000121966	11.0864	9.99294e-12
211919_s_at	ENSG00000121966	11.5432	3.69816e-08
209201_x_at	ENSG00000121966	11.4562	9.91466e-08
220239_at	ENSG00000122550	6.102	3.57877e-14
203013_at	ENSG00000122882	6.27595	2.82889e-08
201807_at	ENSG00000122958	8.15947	2.87823e-07
201923_at	ENSG00000123131	6.79481	2.4715e-07
201994_at	ENSG00000123562	9.51862	2.74432e-15
200982_s_at	ENSG00000123649	7.6025	4.42162e-09
202651_at	ENSG00000123684	6.98707	1.31862e-09
214715_x_at	ENSG00000123868	5.93584	6.4342e-12
203021_at	ENSG00000124107	6.16979	1.57042e-06
202071_at	ENSG00000124145	6.2771	6.67932e-10
208901_s_at	ENSG00000124183	8.2122	2.12442e-10
215931_s_at	ENSG00000124198	4.72443	1.99697e-10
210766_s_at	ENSG00000124207	6.47211	3.19894e-07
201112_s_at	ENSG00000124207	7.55304	9.24048e-07
218360_at	ENSG00000124209	7.26585	1.23138e-12
221500_s_at	ENSG00000124211	8.97256	4.54703e-07
200868_s_at	ENSG00000124226	8.81698	2.12191e-09
202108_at	ENSG00000124299	7.29697	8.71399e-08
201100_s_at	ENSG00000124486	7.97789	5.77429e-11
38241_at	ENSG00000124561	6.25298	2.61339e-10
204820_s_at	ENSG00000124561	8.68173	7.07781e-10
204821_at	ENSG00000124561	6.12406	7.29078e-09
203814_s_at	ENSG00000124588	6.58568	6.11461e-09
218233_s_at	ENSG00000124593	9.69557	1.1638e-07
218061_at	ENSG00000124733	7.17693	7.45451e-11
200708_at	ENSG00000125166	6.7814	1.97061e-06
203600_s_at	ENSG00000125386	7.428	8.32691e-07
203317_at	ENSG00000125637	6.591	6.2676e-11
215923_s_at	ENSG00000125637	4.98494	8.94634e-07
202205_at	ENSG00000125753	7.50698	2.81971e-07
218809_at	ENSG00000125779	7.75634	8.63959e-08
204598_at	ENSG00000125819	6.45673	1.06106e-08
207713_s_at	ENSG00000125826	6.1554	5.04525e-08
221827_at	ENSG00000125826	7.90526	4.73645e-07
209171_at	ENSG00000125877	7.59614	1.73905e-08
208937_s_at	ENSG00000125968	7.11926	1.53532e-06
219690_at	ENSG00000126246	7.54921	8.1503e-08
200001_at	ENSG00000126247	10.2063	1.91279e-09
221345_at	ENSG00000126262	4.81357	8.95884e-07
206337_at	ENSG00000126353	7.14154	3.47958e-08
202621_at	ENSG00000126456	7.38299	1.52787e-07
206380_s_at	ENSG00000126759	8.92695	7.57366e-08
208853_s_at	ENSG00000127022	8.46892	2.39912e-12
200068_s_at	ENSG00000127022	9.5123	1.0055e-07
208852_s_at	ENSG00000127022	8.16117	1.74226e-07
213154_s_at	ENSG00000127082	7.51811	1.59376e-07
220796_x_at	ENSG00000127526	6.78802	2.56597e-11
219371_s_at	ENSG00000127528	10.379	1.55927e-09
213720_s_at	ENSG00000127616	6.5087	3.2261e-08
215714_s_at	ENSG00000127616	6.40297	5.47547e-07
201135_at	ENSG00000127884	7.67246	1.99534e-08
204834_at	ENSG00000127951	7.59955	5.21033e-16
215667_x_at	ENSG00000127957	7.14355	1.27709e-11
213893_x_at	ENSG00000127957	7.11132	4.50044e-07
210707_x_at	ENSG00000127957	6.79003	8.89536e-07
209917_s_at	ENSG00000127964	5.09192	9.45651e-08
210241_s_at	ENSG00000127964	5.96189	6.67256e-07
217794_at	ENSG00000128002	9.12694	1.11327e-08
201531_at	ENSG00000128016	10.7614	1.55e-06
204079_at	ENSG00000128294	7.77005	1.5564e-11
207419_s_at	ENSG00000128340	7.84199	7.24682e-10
213682_at	ENSG00000128410	8.46469	7.01335e-07
219119_at	ENSG00000128534	8.20211	5.91111e-09
203138_at	ENSG00000128708	6.63139	1.83244e-09
221511_x_at	ENSG00000128845	6.67081	7.43233e-09
221483_s_at	ENSG00000128989	9.1072	3.46831e-10
221482_s_at	ENSG00000128989	6.66185	3.80238e-10
214553_s_at	ENSG00000128989	6.30562	2.82677e-08
201359_at	ENSG00000129083	8.82868	1.04579e-11
201358_s_at	ENSG00000129083	9.30701	1.4385e-11
206656_s_at	ENSG00000129152	8.72	4.41301e-14
201840_at	ENSG00000129559	8.33585	2.0113e-09
200046_at	ENSG00000129562	8.44616	2.01462e-12
221449_s_at	ENSG00000129636	6.74507	1.74187e-08
200741_s_at	ENSG00000130041	12.7427	1.3422e-06
214080_x_at	ENSG00000130175	8.30847	3.13613e-08
202717_s_at	ENSG00000130177	7.21635	3.16924e-07
220864_s_at	ENSG00000130288	8.83104	1.82839e-08
201641_at	ENSG00000130303	7.59884	6.57722e-10
218387_s_at	ENSG00000130313	8.11602	3.24878e-11
218388_at	ENSG00000130313	8.04434	2.68342e-07
201954_at	ENSG00000130429	10.2353	1.71702e-06
202736_s_at	ENSG00000130520	7.51078	5.5054e-09
202737_s_at	ENSG00000130520	7.72104	6.58347e-08
208833_s_at	ENSG00000130638	9.27442	2.01952e-10
213090_s_at	ENSG00000130699	5.5475	2.02435e-11
202121_s_at	ENSG00000130724	8.19845	1.59106e-07
213390_at	ENSG00000130749	6.81949	7.92602e-09
218429_s_at	ENSG00000130813	8.15914	6.93536e-10
53720_at	ENSG00000130813	7.03846	2.50082e-07
219228_at	ENSG00000130844	7.22669	6.03082e-11
200964_at	ENSG00000130985	8.52936	2.40392e-10
207857_at	ENSG00000131041	7.8327	4.50038e-08
211101_x_at	ENSG00000131041	8.31027	5.65425e-08
211102_s_at	ENSG00000131041	5.9534	9.05234e-08
200625_s_at	ENSG00000131236	10.0155	3.59752e-11
213798_s_at	ENSG00000131236	10.101	1.16544e-06
200975_at	ENSG00000131238	10.0862	1.52606e-07
203359_s_at	ENSG00000131240	6.26199	6.80423e-08
210724_at	ENSG00000131355	4.59336	3.79895e-08
201814_at	ENSG00000131374	7.53816	3.85375e-12
213623_at	ENSG00000131437	4.02506	1.41949e-06
201128_s_at	ENSG00000131473	8.38253	4.917e-08
201384_s_at	ENSG00000131487	7.07627	4.21714e-07
201383_s_at	ENSG00000131487	5.87904	2.15133e-06
201887_at	ENSG00000131724	7.8752	4.40626e-08
210904_s_at	ENSG00000131724	6.19566	2.14079e-06
203749_s_at	ENSG00000131759	6.96068	4.82303e-07
202658_at	ENSG00000131779	6.71461	1.43135e-06
209623_at	ENSG00000131844	6.71223	1.46297e-07
200684_s_at	ENSG00000131982	5.33157	9.66373e-11
200676_s_at	ENSG00000131982	4.90268	6.37578e-07
200683_s_at	ENSG00000131982	6.16569	8.65226e-07
218539_at	ENSG00000131984	7.5764	1.45484e-07
200666_s_at	ENSG00000132002	9.4836	1.99767e-09
200664_s_at	ENSG00000132002	8.85977	1.39975e-08
206587_at	ENSG00000132141	5.9772	3.00353e-10
218673_s_at	ENSG00000132183	5.55598	1.44936e-08
205251_at	ENSG00000132326	6.98207	7.76628e-10
221575_at	ENSG00000132330	6.45485	1.707e-06
212179_at	ENSG00000132424	7.73071	2.4357e-07
218219_s_at	ENSG00000132434	6.19758	2.41477e-10
209350_s_at	ENSG00000132522	8.27626	1.58128e-07
203790_s_at	ENSG00000132541	5.21974	2.29157e-09
201350_at	ENSG00000132589	8.39153	1.4987e-15
201202_at	ENSG00000132646	6.32827	9.4119e-07
203459_s_at	ENSG00000132670	7.51003	1.1184e-07
213795_s_at	ENSG00000132670	6.46194	1.76175e-06
219846_at	ENSG00000132675	5.3085	1.30895e-07
202220_at	ENSG00000132680	7.10375	7.74941e-10
212430_at	ENSG00000132819	8.87214	2.07495e-10
221471_at	ENSG00000132824	6.49609	3.17395e-08
211769_x_at	ENSG00000132824	6.3064	5.72121e-07
209395_at	ENSG00000133048	3.24559	2.21997e-10
209396_s_at	ENSG00000133048	4.87013	9.35074e-09
214663_at	ENSG00000133059	5.34001	3.26951e-07
207783_x_at	ENSG00000133112	13.315	1.0886e-06
212284_x_at	ENSG00000133112	13.1126	2.10971e-06
202933_s_at	ENSG00000133517	5.47102	8.32996e-11
202932_at	ENSG00000133517	5.54297	6.11804e-07
221893_s_at	ENSG00000133597	5.91305	1.67487e-06
219627_at	ENSG00000133624	5.94816	1.72517e-06
200921_s_at	ENSG00000133639	10.8794	1.52007e-13
212297_at	ENSG00000133657	6.22859	1.29484e-07
209306_s_at	ENSG00000133789	6.29051	1.89458e-09
209824_s_at	ENSG00000133794	8.07711	5.34758e-13
201413_at	ENSG00000133835	6.36951	5.87099e-08
213065_at	ENSG00000133858	8.10415	1.05959e-14
200847_s_at	ENSG00000133872	10.5416	5.67646e-08
202645_s_at	ENSG00000133895	6.2974	1.99464e-08
218298_s_at	ENSG00000133943	6.57973	1.60036e-16
207079_s_at	ENSG00000133997	7.14486	9.89152e-11
210104_at	ENSG00000133997	6.09444	1.88909e-08
207078_at	ENSG00000133997	5.7369	1.41831e-06
204392_at	ENSG00000134072	6.50228	1.10497e-07
217852_s_at	ENSG00000134108	8.64357	1.34086e-12
202443_x_at	ENSG00000134250	9.02868	7.70367e-08
210048_at	ENSG00000134265	6.25239	1.53663e-06
219118_at	ENSG00000134285	7.21588	5.99107e-09
219117_s_at	ENSG00000134285	9.1591	9.2149e-09
200734_s_at	ENSG00000134287	7.31803	3.13803e-13
200011_s_at	ENSG00000134287	8.20782	5.88424e-10
200693_at	ENSG00000134308	9.60642	1.34211e-07
212163_at	ENSG00000134313	7.23494	4.94406e-08
202762_at	ENSG00000134318	4.7906	3.23394e-08
204864_s_at	ENSG00000134352	5.08663	9.12278e-08
204093_at	ENSG00000134480	7.99239	6.10561e-12
213160_at	ENSG00000134516	8.60386	9.56355e-07
201324_at	ENSG00000134531	5.11466	3.07105e-08
201325_s_at	ENSG00000134531	4.49266	1.413e-06
201828_x_at	ENSG00000134590	7.47106	1.13363e-07
206039_at	ENSG00000134594	5.54274	4.54249e-08
204098_at	ENSG00000134597	5.82695	6.91068e-07
218499_at	ENSG00000134602	7.95366	5.30238e-07
201165_s_at	ENSG00000134644	8.53539	2.06114e-08
201164_s_at	ENSG00000134644	6.18793	1.02739e-06
201948_at	ENSG00000134697	5.77108	1.19417e-07
218738_s_at	ENSG00000134758	9.04292	6.9531e-08
202218_s_at	ENSG00000134824	4.14164	4.00906e-07
205513_at	ENSG00000134827	5.72055	2.41424e-07
218095_s_at	ENSG00000134851	5.18449	7.4604e-07
202414_at	ENSG00000134899	7.19441	1.66954e-07
203375_s_at	ENSG00000134900	8.1935	1.22209e-09
218153_at	ENSG00000134905	7.57821	2.03483e-08
201310_s_at	ENSG00000134986	6.96714	8.13126e-11
218113_at	ENSG00000135048	6.63864	1.87279e-06
204499_at	ENSG00000135049	4.46173	4.88585e-08
217771_at	ENSG00000135052	4.32423	1.30018e-07
209765_at	ENSG00000135074	7.04736	4.74847e-10
212231_at	ENSG00000135108	7.02115	2.11114e-09
206488_s_at	ENSG00000135218	7.8704	8.33119e-08
209555_s_at	ENSG00000135218	8.34897	2.79854e-07
218598_at	ENSG00000135249	5.73854	7.27896e-13
209025_s_at	ENSG00000135316	7.58653	2.81121e-08
207627_s_at	ENSG00000135457	4.83232	1.00863e-08
200016_x_at	ENSG00000135486	11.8715	1.7365e-07
200714_x_at	ENSG00000135506	9.531	3.36524e-08
218660_at	ENSG00000135636	7.04026	1.29253e-10
212335_at	ENSG00000135677	7.60364	2.4117e-09
204546_at	ENSG00000135709	6.91016	1.16452e-07
202420_s_at	ENSG00000135829	8.03369	5.40631e-07
221210_s_at	ENSG00000135838	6.08883	4.81998e-14
217843_s_at	ENSG00000136146	6.85187	2.18458e-06
208885_at	ENSG00000136167	10.6157	7.18289e-10
200700_s_at	ENSG00000136240	7.62952	7.14716e-07
205639_at	ENSG00000136250	7.82439	1.15927e-06
217809_at	ENSG00000136261	7.56483	2.99315e-07
219892_at	ENSG00000136404	6.2695	3.00056e-08
218307_at	ENSG00000136444	7.47066	2.19532e-12
203621_at	ENSG00000136521	8.15108	7.04413e-07
212213_x_at	ENSG00000136523	7.25331	3.12832e-09
210458_s_at	ENSG00000136560	4.6596	1.25293e-07
209268_at	ENSG00000136631	5.93281	3.13344e-11
203544_s_at	ENSG00000136738	6.9654	3.62333e-07
209027_s_at	ENSG00000136754	8.48658	1.06594e-10
209028_s_at	ENSG00000136754	7.6076	2.62795e-08
214356_s_at	ENSG00000136813	6.7165	6.05444e-08
212428_at	ENSG00000136813	6.4782	1.13613e-06
218528_s_at	ENSG00000137075	8.54524	1.5665e-06
215925_s_at	ENSG00000137101	4.84866	3.88789e-07
200081_s_at	ENSG00000137154	12.6352	5.52136e-07
203420_at	ENSG00000137414	8.23157	1.32385e-08
202882_x_at	ENSG00000137420	8.6853	8.47551e-10
210097_s_at	ENSG00000137420	8.47978	3.82629e-08
203620_s_at	ENSG00000137478	6.78827	4.78821e-07
218832_x_at	ENSG00000137486	3.52565	4.60183e-09
202978_s_at	ENSG00000137504	6.57933	3.83262e-08
201494_at	ENSG00000137509	8.20935	8.09932e-11
200958_s_at	ENSG00000137575	10.2108	2.44782e-09
209970_x_at	ENSG00000137752	9.08694	2.98986e-13
211366_x_at	ENSG00000137752	9.16777	4.15955e-13
206011_at	ENSG00000137752	7.16544	2.03612e-10
211368_s_at	ENSG00000137752	8.15084	1.11354e-07
201110_s_at	ENSG00000137801	6.516	4.47185e-09
201109_s_at	ENSG00000137801	7.22528	3.81586e-07
219639_x_at	ENSG00000137817	8.85418	2.19373e-07
204046_at	ENSG00000137841	7.15184	1.446e-08
218776_s_at	ENSG00000137842	6.18071	5.12851e-10
208066_s_at	ENSG00000137947	8.89527	4.23997e-07
209180_at	ENSG00000137955	7.63612	3.61085e-12
209181_s_at	ENSG00000137955	9.11869	1.12609e-09
213704_at	ENSG00000137955	6.23902	3.96712e-09
213225_at	ENSG00000138032	6.70216	9.83849e-08
219248_at	ENSG00000138050	7.55019	5.97325e-09
211615_s_at	ENSG00000138095	6.64701	1.59174e-08
209473_at	ENSG00000138185	7.31154	4.63037e-12
207691_x_at	ENSG00000138185	6.47494	1.91023e-10
209474_s_at	ENSG00000138185	5.36762	7.51467e-07
201366_at	ENSG00000138279	7.96206	1.04558e-07
213463_s_at	ENSG00000138286	4.98308	1.80982e-06
218452_at	ENSG00000138375	3.4987	3.44811e-08
206118_at	ENSG00000138378	8.44257	1.54148e-08
201139_s_at	ENSG00000138385	6.98869	2.04317e-08
201138_s_at	ENSG00000138385	6.03702	5.10448e-08
208995_s_at	ENSG00000138398	5.54668	3.85778e-08
208994_s_at	ENSG00000138398	6.79082	9.42028e-08
220576_at	ENSG00000138407	3.6174	1.05177e-07
201193_at	ENSG00000138413	5.87378	4.08658e-10
209571_at	ENSG00000138433	6.6962	7.46066e-07
202745_at	ENSG00000138592	6.01626	6.79978e-08
209330_s_at	ENSG00000138668	8.57786	2.99075e-09
210616_s_at	ENSG00000138674	7.88513	2.74967e-10
200945_s_at	ENSG00000138674	8.38769	8.80132e-09
209444_at	ENSG00000138698	6.86877	2.27004e-07
218256_s_at	ENSG00000138750	7.57155	5.26546e-09
208841_s_at	ENSG00000138757	7.78668	6.62949e-09
208840_s_at	ENSG00000138757	8.76985	1.99221e-07
201832_s_at	ENSG00000138768	7.21702	6.67085e-08
220741_s_at	ENSG00000138777	6.54835	6.29556e-08
201035_s_at	ENSG00000138796	6.42591	3.31064e-08
209043_at	ENSG00000138801	7.65765	5.24699e-07
202798_at	ENSG00000138802	8.26475	8.5657e-13
208869_s_at	ENSG00000139112	7.70879	1.6738e-16
208868_s_at	ENSG00000139112	6.93551	7.41914e-09
220147_s_at	ENSG00000139146	8.46943	2.55646e-11
218983_at	ENSG00000139178	4.58698	1.38072e-07
218746_at	ENSG00000139192	5.86827	1.72674e-07
218747_s_at	ENSG00000139192	5.94233	6.74962e-07
206989_s_at	ENSG00000139218	6.12129	3.09192e-07
213588_x_at	ENSG00000139239	11.7268	1.49315e-06
204222_s_at	ENSG00000139278	7.01324	2.52006e-08
203743_s_at	ENSG00000139372	6.61529	2.8868e-12
204435_at	ENSG00000139496	6.6323	1.30753e-11
214184_at	ENSG00000139574	4.8313	2.00864e-07
221899_at	ENSG00000139617	7.53282	6.28254e-07
205718_at	ENSG00000139626	7.65731	3.94301e-09
220036_s_at	ENSG00000139636	7.47656	7.03241e-09
208858_s_at	ENSG00000139641	6.95351	4.28071e-09
205158_at	ENSG00000139858	4.82291	5.84806e-07
210222_s_at	ENSG00000139970	5.59352	4.13485e-12
203485_at	ENSG00000139970	5.29986	7.19159e-10
206478_at	ENSG00000140103	5.85309	8.41253e-10
203406_at	ENSG00000140259	6.87052	7.60267e-09
201562_s_at	ENSG00000140263	5.37345	2.45583e-09
201563_at	ENSG00000140263	5.63078	1.51934e-06
206441_s_at	ENSG00000140365	5.1134	5.86173e-07
217982_s_at	ENSG00000140393	10.0654	9.13459e-09
221532_s_at	ENSG00000140395	6.98949	1.73231e-08
221654_s_at	ENSG00000140455	9.97635	4.53248e-11
221708_s_at	ENSG00000140553	6.278	1.07472e-06
205418_at	ENSG00000140570	5.24597	1.95145e-12
219229_at	ENSG00000140572	6.26219	2.34461e-08
200791_s_at	ENSG00000140575	8.60581	9.13425e-10
218973_at	ENSG00000140598	5.80097	1.03299e-07
222190_s_at	ENSG00000140688	4.0649	2.06709e-06
203905_at	ENSG00000140694	7.15297	4.80661e-08
206335_at	ENSG00000141012	7.09927	3.2199e-07
200857_s_at	ENSG00000141027	7.27704	1.01965e-07
222065_s_at	ENSG00000141039	7.33091	1.16079e-07
212025_s_at	ENSG00000141039	6.75389	1.39433e-06
202659_at	ENSG00000141099	8.14478	2.43767e-07
203537_at	ENSG00000141127	6.67597	9.91867e-07
201454_s_at	ENSG00000141279	6.59262	7.35237e-07
202352_s_at	ENSG00000141328	7.94403	1.94362e-13
200614_at	ENSG00000141367	9.10005	2.34616e-08
203126_at	ENSG00000141401	7.18885	1.32176e-11
201746_at	ENSG00000141510	5.84773	4.1427e-07
211716_x_at	ENSG00000141522	9.01345	7.94394e-07
207945_s_at	ENSG00000141551	7.91996	5.80324e-08
209076_s_at	ENSG00000141580	9.26731	7.86555e-07
202527_s_at	ENSG00000141646	6.06976	3.45047e-09
209017_s_at	ENSG00000141999	6.79439	2.71238e-07
201315_x_at	ENSG00000142089	11.0396	2.05249e-12
212203_x_at	ENSG00000142089	10.4352	1.31288e-07
205248_at	ENSG00000142197	5.39068	1.56678e-06
217946_s_at	ENSG00000142230	7.19736	1.19894e-11
218301_at	ENSG00000142327	7.04612	9.48006e-07
61734_at	ENSG00000142552	4.18699	3.98574e-09
213594_x_at	ENSG00000142671	8.00294	2.13421e-10
204299_at	ENSG00000142671	7.23103	9.67675e-10
200010_at	ENSG00000142676	12.2091	4.24298e-09
40829_at	ENSG00000142784	7.04362	5.23663e-08
204646_at	ENSG00000142954	6.72308	5.67552e-07
203347_s_at	ENSG00000143033	5.18833	5.35912e-08
203346_s_at	ENSG00000143033	5.68408	6.90424e-07
205953_at	ENSG00000143090	6.8584	9.22363e-08
203416_at	ENSG00000143119	10.5155	8.40998e-09
218229_s_at	ENSG00000143157	6.68645	5.59267e-09
201403_s_at	ENSG00000143198	7.82927	2.1094e-11
204788_s_at	ENSG00000143224	6.35163	1.59613e-06
203561_at	ENSG00000143226	8.5521	7.48833e-07
202004_x_at	ENSG00000143252	7.61676	4.32624e-09
218336_at	ENSG00000143256	8.36949	1.90114e-07
205807_s_at	ENSG00000143367	5.83491	6.86218e-09
208103_s_at	ENSG00000143401	6.26183	1.61865e-06
222212_s_at	ENSG00000143418	8.05687	7.56628e-10
211594_s_at	ENSG00000143436	7.11426	1.63752e-08
201925_s_at	ENSG00000143463	7.99633	4.74819e-15
203120_at	ENSG00000143514	7.43734	2.02866e-10
201377_at	ENSG00000143569	7.62508	2.79364e-08
201378_s_at	ENSG00000143569	7.77223	4.93897e-08
217788_s_at	ENSG00000143641	6.54751	6.43742e-09
201826_s_at	ENSG00000143653	5.08285	1.03609e-07
203518_at	ENSG00000143669	7.70617	5.09066e-13
209250_at	ENSG00000143753	6.35915	2.76112e-08
204852_s_at	ENSG00000143851	7.01607	4.09892e-09
207668_x_at	ENSG00000143870	8.2203	6.11354e-12
208639_x_at	ENSG00000143870	8.16811	2.801e-11
220386_s_at	ENSG00000143924	6.82595	1.20142e-06
202703_at	ENSG00000144048	7.57208	5.07049e-07
202100_at	ENSG00000144118	7.85988	7.25144e-11
202101_s_at	ENSG00000144118	6.10883	1.40734e-07
216977_x_at	ENSG00000144158	8.58728	9.4083e-14
215722_s_at	ENSG00000144158	7.16346	4.70638e-12
206055_s_at	ENSG00000144158	8.90992	1.10794e-06
203664_s_at	ENSG00000144231	6.58193	7.0393e-07
201929_s_at	ENSG00000144283	4.76627	7.09838e-07
209089_at	ENSG00000144566	8.73002	7.82414e-11
217844_at	ENSG00000144579	8.08326	2.16862e-10
213024_at	ENSG00000144747	5.15863	4.86712e-12
202857_at	ENSG00000144785	7.27931	1.36575e-12
203054_s_at	ENSG00000145022	7.1393	7.91686e-10
204739_at	ENSG00000145241	6.34254	1.89959e-09
219014_at	ENSG00000145287	9.35688	1.35841e-07
201736_s_at	ENSG00000145495	9.37412	6.1325e-10
215512_at	ENSG00000145495	5.90278	3.07459e-08
210959_s_at	ENSG00000145545	5.64202	1.82275e-11
204675_at	ENSG00000145545	5.63624	1.25312e-06
200092_s_at	ENSG00000145592	12.4705	3.98922e-08
205488_at	ENSG00000145649	8.37919	1.43319e-09
218472_s_at	ENSG00000145654	5.89413	9.75492e-07
202336_s_at	ENSG00000145730	5.59468	4.71372e-07
210260_s_at	ENSG00000145779	8.55236	1.46945e-06
220999_s_at	ENSG00000145844	7.31724	1.20696e-07
209329_x_at	ENSG00000146066	9.56692	2.53196e-07
218856_at	ENSG00000146072	5.42329	1.08122e-10
202959_at	ENSG00000146085	5.23286	1.37316e-07
218405_at	ENSG00000146109	7.41377	8.6695e-11
200709_at	ENSG00000146167	9.23619	3.99495e-09
203137_at	ENSG00000146457	9.10401	1.75803e-07
210285_x_at	ENSG00000146457	8.45866	8.62459e-07
218962_s_at	ENSG00000146802	5.20453	1.72587e-07
212986_s_at	ENSG00000146872	7.23986	1.21666e-06
220099_s_at	ENSG00000146963	8.7733	4.05855e-09
203992_s_at	ENSG00000147050	7.86513	6.48533e-11
200600_at	ENSG00000147065	10.6054	8.48638e-09
204116_at	ENSG00000147168	8.14433	6.90805e-10
209194_at	ENSG00000147400	6.47898	4.50448e-07
222199_s_at	ENSG00000147439	7.66255	2.51921e-08
217437_s_at	ENSG00000147526	6.95013	1.56194e-06
203449_s_at	ENSG00000147601	5.71463	2.0941e-07
209122_at	ENSG00000147872	8.86252	5.03595e-07
205052_at	ENSG00000148090	5.53876	1.54917e-07
200696_s_at	ENSG00000148180	8.18294	4.9478e-09
210367_s_at	ENSG00000148344	5.86507	1.43687e-06
218773_s_at	ENSG00000148450	6.835	2.22944e-14
212764_at	ENSG00000148516	6.82109	2.73687e-09
212758_s_at	ENSG00000148516	3.64783	6.38568e-09
203436_at	ENSG00000148688	7.29959	5.96728e-10
203031_s_at	ENSG00000148852	6.22608	2.24477e-09
202231_at	ENSG00000149100	9.10203	6.34017e-07
219979_s_at	ENSG00000149196	4.63298	2.02229e-06
200825_s_at	ENSG00000149428	7.91582	1.44986e-09
210254_at	ENSG00000149516	5.66081	4.92798e-08
56256_at	ENSG00000149577	8.54034	7.58813e-14
220646_s_at	ENSG00000150045	8.107	8.77901e-10
220240_s_at	ENSG00000150403	4.96621	1.55733e-10
220953_s_at	ENSG00000150712	6.57909	1.08507e-08
218357_s_at	ENSG00000150779	7.89945	3.62494e-08
214022_s_at	ENSG00000150787	11.1697	8.31603e-07
202724_s_at	ENSG00000150907	6.82903	6.21564e-14
201436_at	ENSG00000151247	4.05516	3.95384e-11
201437_s_at	ENSG00000151247	5.34416	2.93793e-07
209123_at	ENSG00000151552	6.22521	4.07271e-07
209688_s_at	ENSG00000151602	7.09633	1.17763e-12
209689_at	ENSG00000151602	5.22362	2.7066e-07
205664_at	ENSG00000151657	5.84882	3.03149e-09
205077_s_at	ENSG00000151665	6.63231	2.59633e-07
205745_x_at	ENSG00000151694	6.23319	1.15593e-07
210786_s_at	ENSG00000151702	7.41487	6.11764e-10
202406_s_at	ENSG00000151923	8.70921	1.06038e-11
202405_at	ENSG00000151923	6.0463	2.5135e-08
219303_at	ENSG00000152193	5.02895	6.84199e-08
219678_x_at	ENSG00000152457	6.60963	4.00019e-12
201368_at	ENSG00000152518	11.1041	2.98931e-09
215933_s_at	ENSG00000152804	8.30782	2.69071e-09
204689_at	ENSG00000152804	8.01864	4.21034e-08
202322_s_at	ENSG00000152904	6.62802	1.84306e-06
219667_s_at	ENSG00000153064	6.90265	7.07851e-07
201711_x_at	ENSG00000153201	7.25425	5.77312e-15
201713_s_at	ENSG00000153201	7.87599	1.92814e-14
201712_s_at	ENSG00000153201	6.35889	1.05515e-10
203166_at	ENSG00000153774	6.12799	1.2266e-07
201546_at	ENSG00000153827	8.26772	2.88812e-09
212721_at	ENSG00000153914	8.62827	1.49192e-08
204258_at	ENSG00000153922	9.36787	1.21409e-13
219282_s_at	ENSG00000154039	6.68713	8.69222e-10
201457_x_at	ENSG00000154473	9.28501	8.65827e-09
206584_at	ENSG00000154589	8.08898	5.64601e-10
218558_s_at	ENSG00000154719	6.47612	1.56615e-09
202393_s_at	ENSG00000155090	10.2286	1.99471e-06
202558_s_at	ENSG00000155304	6.37178	2.04423e-11
202557_at	ENSG00000155304	6.30922	1.80033e-06
220330_s_at	ENSG00000155307	8.19352	5.61358e-11
202599_s_at	ENSG00000155310	7.82748	7.22714e-07
221193_s_at	ENSG00000155329	5.21555	1.54022e-07
202428_x_at	ENSG00000155368	9.39449	3.48983e-11
211070_x_at	ENSG00000155368	8.98096	1.68712e-09
209389_x_at	ENSG00000155368	9.04803	7.9569e-07
204588_s_at	ENSG00000155465	9.65141	7.54634e-07
202163_s_at	ENSG00000155508	7.17764	1.3667e-09
203104_at	ENSG00000155851	7.1101	8.87183e-11
204350_s_at	ENSG00000155868	6.30116	1.99411e-06
218386_x_at	ENSG00000156256	8.57883	3.3805e-14
201433_s_at	ENSG00000156471	9.23719	5.88341e-07
212894_at	ENSG00000156502	7.31215	4.35262e-11
201649_at	ENSG00000156587	8.54764	2.16013e-11
218782_s_at	ENSG00000156802	5.29058	1.72524e-06
216883_x_at	ENSG00000156973	4.22238	1.88027e-10
204091_at	ENSG00000156973	5.17628	7.10322e-09
211672_s_at	ENSG00000156983	7.79555	2.36916e-09
217817_at	ENSG00000156983	8.77124	3.1985e-07
218721_s_at	ENSG00000157181	5.11241	1.95245e-08
201412_at	ENSG00000157238	8.68493	1.80835e-13
218540_at	ENSG00000157306	5.95273	6.61783e-10
219575_s_at	ENSG00000157312	6.17445	2.83915e-08
219714_s_at	ENSG00000157445	4.6742	5.60676e-12
208661_s_at	ENSG00000157533	4.60209	1.29835e-07
209033_s_at	ENSG00000157540	9.66037	4.94798e-10
204994_at	ENSG00000157596	7.57243	5.49238e-07
220486_x_at	ENSG00000157600	7.95616	7.94758e-08
212890_at	ENSG00000157637	6.96636	8.70643e-14
210046_s_at	ENSG00000157893	7.60879	7.01929e-07
202297_s_at	ENSG00000157916	6.42425	4.93016e-13
202296_s_at	ENSG00000157916	8.12342	4.06828e-09
204710_s_at	ENSG00000157954	8.21752	1.04895e-11
202031_s_at	ENSG00000157954	8.45235	1.10736e-07
217779_s_at	ENSG00000157995	9.85742	4.53712e-07
205987_at	ENSG00000158481	6.80084	1.93211e-07
202891_at	ENSG00000158793	6.37481	3.28808e-07
205627_at	ENSG00000158825	6.9578	8.47136e-07
204232_at	ENSG00000158869	10.2445	5.72054e-08
203545_at	ENSG00000159063	6.37596	1.0468e-13
212990_at	ENSG00000159082	6.36677	2.91433e-12
206522_at	ENSG00000159132	4.84095	1.15056e-11
200621_at	ENSG00000159176	7.76822	4.20733e-08
208370_s_at	ENSG00000159200	5.26636	2.61979e-07
220001_at	ENSG00000159339	6.24039	4.09786e-09
202263_at	ENSG00000159348	8.18258	2.13962e-08
218608_at	ENSG00000159363	4.32761	6.26441e-11
201778_s_at	ENSG00000159658	8.48089	3.35968e-08
203392_s_at	ENSG00000159692	9.42473	2.4668e-09
212863_x_at	ENSG00000159692	9.45133	4.78659e-09
215706_x_at	ENSG00000159840	8.77751	6.99583e-08
204541_at	ENSG00000159924	4.34269	2.58903e-07
200623_s_at	ENSG00000160014	7.53862	2.79819e-07
204567_s_at	ENSG00000160179	5.21235	5.2218e-08
202275_at	ENSG00000160211	6.55213	9.82112e-07
202217_at	ENSG00000160221	7.56694	8.39059e-10
202098_s_at	ENSG00000160310	7.66033	1.74978e-09
205456_at	ENSG00000160585	7.47086	8.73934e-07
206949_s_at	ENSG00000160753	6.9201	4.73659e-09
203411_s_at	ENSG00000160789	6.3849	1.84457e-07
205936_s_at	ENSG00000160883	7.68724	9.18443e-09
202961_s_at	ENSG00000160916	9.04149	1.36712e-12
201471_s_at	ENSG00000161011	8.79738	8.19489e-11
217965_s_at	ENSG00000161526	7.83232	1.15466e-13
202529_at	ENSG00000161542	6.99847	5.80866e-16
209500_x_at	ENSG00000161955	8.93713	1.08522e-13
209499_x_at	ENSG00000161955	8.14225	1.05115e-11
210314_x_at	ENSG00000161955	8.60761	2.85583e-11
211495_x_at	ENSG00000161955	7.77188	1.97238e-08
218493_at	ENSG00000161981	6.61414	1.61813e-09
200954_at	ENSG00000162065	8.41624	7.05965e-07
204632_at	ENSG00000162302	7.08773	6.04228e-08
203197_s_at	ENSG00000162384	6.41472	7.87243e-07
216381_x_at	ENSG00000162482	5.55024	2.04498e-07
202481_at	ENSG00000162496	7.21111	4.42421e-07
201721_s_at	ENSG00000162511	12.3561	2.76921e-07
212978_at	ENSG00000162657	5.96695	3.98899e-13
211963_s_at	ENSG00000162704	8.94057	5.08871e-10
211734_s_at	ENSG00000162710	6.88076	9.3269e-08
200788_s_at	ENSG00000162734	8.88299	1.64121e-09
201706_s_at	ENSG00000162735	5.59237	2.85383e-11
204007_at	ENSG00000162747	8.37319	8.46294e-15
204006_s_at	ENSG00000162747	7.5525	1.09763e-11
200012_x_at	ENSG00000162767	12.4922	2.17789e-06
218213_s_at	ENSG00000162798	9.57949	8.99536e-10
210166_at	ENSG00000162822	5.16853	2.15385e-07
218795_at	ENSG00000162836	6.15306	1.38461e-10
211456_x_at	ENSG00000162840	9.01184	7.92042e-07
208683_at	ENSG00000162909	10.541	1.12427e-09
218107_at	ENSG00000162923	9.4143	2.38465e-13
218781_at	ENSG00000163029	6.5036	2.24255e-08
202324_s_at	ENSG00000163048	7.37526	7.33718e-09
213703_at	ENSG00000163076	4.72882	2.57103e-07
201082_s_at	ENSG00000163168	6.20834	1.56999e-10
200660_at	ENSG00000163191	8.68497	7.55858e-07
205863_at	ENSG00000163221	10.3532	1.86271e-06
202208_s_at	ENSG00000163304	7.83836	8.34593e-08
206861_s_at	ENSG00000163320	8.44387	2.20329e-06
212293_at	ENSG00000163349	7.95135	1.9417e-07
217836_s_at	ENSG00000163374	8.43484	1.51111e-11
201003_x_at	ENSG00000163435	8.30272	2.77161e-09
217147_s_at	ENSG00000163519	5.92383	2.90171e-15
204959_at	ENSG00000163563	8.6717	8.51775e-07
206513_at	ENSG00000163568	5.45402	2.29124e-07
210439_at	ENSG00000163600	5.37053	1.21567e-06
209964_s_at	ENSG00000163635	6.03883	1.38609e-06
204245_s_at	ENSG00000163684	5.65664	1.92498e-07
212058_at	ENSG00000163714	8.45488	7.1728e-09
207850_at	ENSG00000163734	3.55052	2.14212e-06
205624_at	ENSG00000163751	5.33742	1.92546e-07
201409_s_at	ENSG00000163806	8.05474	3.029e-16
201407_s_at	ENSG00000163806	6.01171	1.54202e-06
214662_at	ENSG00000163811	5.75983	1.60389e-09
219409_at	ENSG00000163877	6.9306	4.19294e-07
213370_s_at	ENSG00000163935	6.28532	1.33782e-11
217850_at	ENSG00000163938	7.50821	1.4358e-14
209285_s_at	ENSG00000163946	6.64077	1.25164e-10
204351_at	ENSG00000163993	8.00849	1.84337e-07
218285_s_at	ENSG00000164039	6.17939	9.1655e-07
213227_at	ENSG00000164040	5.6638	9.46862e-10
210244_at	ENSG00000164047	6.48305	2.46354e-09
200782_at	ENSG00000164111	9.27358	4.70153e-08
207845_s_at	ENSG00000164162	4.88352	3.14703e-08
207108_s_at	ENSG00000164190	5.8022	1.20082e-09
212483_at	ENSG00000164190	5.83244	1.97267e-06
202693_s_at	ENSG00000164543	8.44302	1.18252e-13
201393_s_at	ENSG00000164703	7.8117	2.78947e-10
210296_s_at	ENSG00000164751	7.24973	9.6805e-07
204247_s_at	ENSG00000164885	3.85188	5.22834e-15
46270_at	ENSG00000165006	7.45559	1.52948e-10
221490_at	ENSG00000165006	7.40526	4.25499e-08
207540_s_at	ENSG00000165025	5.85358	9.46435e-10
203505_at	ENSG00000165029	6.58464	2.104e-13
203504_s_at	ENSG00000165029	6.96084	7.54567e-12
212224_at	ENSG00000165092	4.8909	2.71738e-07
203922_s_at	ENSG00000165168	7.69809	1.53e-07
203303_at	ENSG00000165169	8.04016	2.17287e-07
218251_at	ENSG00000165175	7.0639	6.79852e-07
204961_s_at	ENSG00000165178	8.15656	1.12385e-10
205667_at	ENSG00000165392	5.63927	9.48434e-11
201406_at	ENSG00000165502	12.5015	1.68008e-06
217906_at	ENSG00000165516	8.97089	4.04138e-08
218649_x_at	ENSG00000165520	7.06795	1.54723e-09
212837_at	ENSG00000165660	7.05733	2.28178e-07
201619_at	ENSG00000165672	7.16622	2.82326e-10
203082_at	ENSG00000165733	6.74827	3.67418e-08
58780_s_at	ENSG00000165801	6.14925	5.52875e-07
209265_s_at	ENSG00000165819	7.08288	5.72722e-09
203659_s_at	ENSG00000165864	8.29701	8.73013e-08
207891_s_at	ENSG00000165994	4.39437	1.99224e-06
219806_s_at	ENSG00000166002	6.37257	5.37931e-08
218750_at	ENSG00000166012	5.41467	2.16237e-08
221580_s_at	ENSG00000166012	8.06283	6.19683e-07
59999_at	ENSG00000166135	4.66423	2.75988e-09
214960_at	ENSG00000166181	5.09202	5.99783e-09
201947_s_at	ENSG00000166226	8.86815	1.23457e-10
203557_s_at	ENSG00000166228	4.13413	4.22379e-08
201880_at	ENSG00000166233	7.91149	2.2058e-15
201881_s_at	ENSG00000166233	7.31826	5.349e-14
201878_at	ENSG00000166233	6.32342	6.35605e-14
201879_at	ENSG00000166233	6.90586	9.05977e-07
203551_s_at	ENSG00000166260	4.32304	1.58898e-06
202808_at	ENSG00000166272	7.33198	8.71631e-14
200055_at	ENSG00000166337	9.96542	3.85488e-09
200742_s_at	ENSG00000166340	9.04354	5.63096e-11
200743_s_at	ENSG00000166340	9.79449	5.12963e-08
207843_x_at	ENSG00000166347	6.02655	1.18923e-08
209366_x_at	ENSG00000166347	6.16236	5.76213e-08
204614_at	ENSG00000166401	5.65617	2.02851e-08
207957_s_at	ENSG00000166501	8.68379	2.56918e-09
203916_at	ENSG00000166507	7.86651	5.89253e-11
200941_at	ENSG00000166530	8.43986	2.13566e-06
208246_x_at	ENSG00000166551	5.55788	1.13511e-09
212671_s_at	ENSG00000166623	9.48178	4.33932e-07
218248_at	ENSG00000166801	7.74566	1.58196e-13
204809_at	ENSG00000166855	6.32454	2.07548e-10
201331_s_at	ENSG00000166888	9.00273	9.26754e-14
209238_at	ENSG00000166900	6.40446	1.5893e-09
202501_at	ENSG00000166974	8.96176	2.22218e-07
200932_s_at	ENSG00000166988	7.58504	1.22494e-08
200658_s_at	ENSG00000167085	6.31722	1.05165e-08
212400_at	ENSG00000167106	8.20417	8.57592e-07
219452_at	ENSG00000167261	7.68423	7.86674e-15
204839_at	ENSG00000167272	7.44995	1.40343e-15
203175_at	ENSG00000167318	9.89959	7.46438e-08
201477_s_at	ENSG00000167325	6.8437	1.22351e-13
203300_x_at	ENSG00000167442	8.85672	1.19717e-07
208819_at	ENSG00000167461	9.06349	3.52243e-07
219807_x_at	ENSG00000167578	6.77383	6.5362e-09
210644_s_at	ENSG00000167613	7.58395	8.20421e-10
204102_s_at	ENSG00000167658	11.8044	3.59628e-08
207730_x_at	ENSG00000167673	6.2608	5.95132e-08
203252_at	ENSG00000167797	5.60266	9.10478e-08
207270_x_at	ENSG00000167850	6.54095	7.75615e-10
217078_s_at	ENSG00000167851	6.13626	3.63973e-08
200748_s_at	ENSG00000167996	12.4119	2.9603e-09
202306_at	ENSG00000168002	9.32142	1.61363e-10
205449_at	ENSG00000168061	0.938945	4.06204e-08
205901_at	ENSG00000168081	5.80315	1.18751e-13
218149_s_at	ENSG00000168082	7.48173	8.37059e-11
207785_s_at	ENSG00000168214	7.91466	7.69954e-14
205898_at	ENSG00000168329	6.42683	3.92043e-08
40255_at	ENSG00000168347	6.40874	6.45286e-07
204265_s_at	ENSG00000168358	9.34846	1.04406e-11
200015_s_at	ENSG00000168385	9.06134	2.18479e-06
203270_at	ENSG00000168393	4.28924	1.60078e-07
205671_s_at	ENSG00000168399	6.08695	1.84099e-11
203377_s_at	ENSG00000168438	6.13213	1.62609e-06
215535_s_at	ENSG00000168448	7.23618	1.11295e-09
32836_at	ENSG00000168448	7.77106	1.24322e-06
215982_s_at	ENSG00000168493	6.14209	8.34355e-08
204522_at	ENSG00000168493	4.41667	2.03844e-06
200848_at	ENSG00000168710	5.72664	8.65792e-08
200849_s_at	ENSG00000168710	6.27617	2.13737e-07
203146_s_at	ENSG00000168760	7.69617	9.54147e-08
212368_at	ENSG00000168819	6.13628	1.00823e-15
212366_at	ENSG00000168819	5.36929	5.91148e-14
200768_s_at	ENSG00000168906	7.97758	1.40928e-09
200769_s_at	ENSG00000168906	5.72042	1.08672e-06
221253_s_at	ENSG00000168914	7.7707	5.00127e-08
219137_s_at	ENSG00000168958	6.92147	9.63373e-07
203236_s_at	ENSG00000168961	6.81587	1.17246e-07
207224_s_at	ENSG00000168995	6.17389	6.12915e-09
217159_x_at	ENSG00000168995	3.65956	1.18527e-06
206958_s_at	ENSG00000169062	7.14011	1.51755e-10
214323_s_at	ENSG00000169062	8.00701	2.69838e-08
209607_x_at	ENSG00000169201	8.8409	2.11156e-14
203615_x_at	ENSG00000169201	8.78944	7.25007e-12
210580_x_at	ENSG00000169201	8.90752	1.78997e-08
207122_x_at	ENSG00000169201	8.17688	3.14851e-08
218317_x_at	ENSG00000169201	7.1209	3.88407e-07
212042_x_at	ENSG00000169216	11.8052	7.45716e-07
38290_at	ENSG00000169220	5.73445	9.35062e-08
219373_at	ENSG00000169240	6.50484	2.17815e-08
203164_at	ENSG00000169359	5.96231	1.03677e-09
206111_at	ENSG00000169385	7.77777	8.17176e-09
213566_at	ENSG00000169413	8.29871	1.18574e-09
205419_at	ENSG00000169508	7.76467	9.38026e-11
219529_at	ENSG00000169583	5.58716	2.6087e-11
202722_s_at	ENSG00000169596	6.22172	1.90005e-06
206752_s_at	ENSG00000169598	5.10148	6.79108e-09
218946_at	ENSG00000169599	6.85311	2.92526e-08
206057_x_at	ENSG00000169639	6.42666	5.22564e-07
212218_s_at	ENSG00000169710	6.45435	9.39877e-10
206158_s_at	ENSG00000169714	10.5471	4.80665e-10
217973_at	ENSG00000169738	7.41025	9.18977e-11
205480_s_at	ENSG00000169764	8.80204	6.85651e-08
205786_s_at	ENSG00000169896	9.1878	2.19575e-11
57516_at	ENSG00000169951	4.46505	1.1582e-07
222120_at	ENSG00000169951	5.31518	2.18278e-07
211999_at	ENSG00000170202	11.5696	4.6015e-08
211998_at	ENSG00000170202	10.3033	1.14409e-06
201576_s_at	ENSG00000170266	7.24208	1.00015e-11
205170_at	ENSG00000170581	5.86489	1.10565e-06
203037_s_at	ENSG00000170873	7.66811	1.08457e-06
208594_x_at	ENSG00000170874	7.81864	7.09871e-07
211133_x_at	ENSG00000170877	7.35584	1.15705e-07
218563_at	ENSG00000170906	8.07386	3.71507e-08
202941_at	ENSG00000170945	9.02387	2.55459e-10
219304_s_at	ENSG00000170962	5.85545	6.31211e-07
204642_at	ENSG00000170989	6.44258	2.40672e-09
207098_s_at	ENSG00000171109	5.3439	4.13269e-09
205004_at	ENSG00000171127	5.77575	7.83033e-12
215273_s_at	ENSG00000171148	6.49748	8.9254e-09
221622_s_at	ENSG00000171204	7.72373	7.10391e-09
202812_at	ENSG00000171298	8.09978	1.2794e-09
203521_s_at	ENSG00000171467	6.54415	3.70413e-09
211597_s_at	ENSG00000171476	7.86769	4.26876e-12
204186_s_at	ENSG00000171497	6.39473	4.17572e-10
204185_x_at	ENSG00000171497	7.5338	5.98458e-09
204937_s_at	ENSG00000171606	7.53651	5.30466e-09
214583_at	ENSG00000171694	4.81177	1.0025e-06
204336_s_at	ENSG00000171700	8.12731	1.15377e-10
203685_at	ENSG00000171791	6.85228	4.93642e-09
203122_at	ENSG00000171853	5.06794	6.46821e-07
204054_at	ENSG00000171862	6.87289	2.11896e-07
203739_at	ENSG00000171940	7.05508	1.44363e-09
206515_at	ENSG00000171954	4.82433	1.30288e-07
203852_s_at	ENSG00000172062	6.02652	1.45573e-06
218303_x_at	ENSG00000172086	6.44042	3.12284e-08
208304_at	ENSG00000172195	4.40685	4.42527e-07
209509_s_at	ENSG00000172269	5.76622	1.33383e-09
201953_at	ENSG00000172420	9.32619	1.07027e-11
221050_s_at	ENSG00000172432	6.69781	2.23922e-08
202041_s_at	ENSG00000172500	7.93156	3.63428e-07
200846_s_at	ENSG00000172531	8.87473	1.22758e-12
214450_at	ENSG00000172543	8.89732	1.34163e-07
204828_at	ENSG00000172613	6.79317	1.59997e-06
218876_at	ENSG00000172616	2.43316	2.82699e-07
64486_at	ENSG00000172725	7.66374	1.01395e-07
200021_at	ENSG00000172757	11.6108	2.88213e-07
209124_at	ENSG00000172936	9.8932	3.51293e-09
207761_s_at	ENSG00000172951	8.25618	4.17064e-09
208847_s_at	ENSG00000172960	7.58725	2.13951e-07
212070_at	ENSG00000173008	6.56285	2.5355e-08
219403_s_at	ENSG00000173083	6.71363	4.16382e-10
208989_s_at	ENSG00000173120	7.48227	1.17199e-12
213687_s_at	ENSG00000173161	11.9781	1.1327e-06
209093_s_at	ENSG00000173179	6.14841	6.71739e-07
201897_s_at	ENSG00000173207	5.84955	1.40369e-09
206687_s_at	ENSG00000173296	9.13245	2.75136e-09
218419_s_at	ENSG00000173424	6.49163	6.94805e-07
201075_s_at	ENSG00000173473	6.99827	2.17108e-07
201284_s_at	ENSG00000173529	6.41466	5.88814e-11
211163_s_at	ENSG00000173535	3.75446	1.06406e-08
219665_at	ENSG00000173566	4.6692	1.00972e-06
211576_s_at	ENSG00000173638	5.38851	4.01814e-09
211458_s_at	ENSG00000173683	9.13783	8.40855e-12
200662_s_at	ENSG00000173726	9.59392	1.97973e-07
214855_s_at	ENSG00000173764	5.94858	5.48879e-07
208912_s_at	ENSG00000173786	6.85221	3.18001e-09
211956_s_at	ENSG00000173812	12.5016	6.32002e-09
212225_at	ENSG00000173812	9.03145	6.81065e-09
204958_at	ENSG00000173846	6.90187	5.47298e-07
201829_at	ENSG00000173848	5.60934	4.28345e-08
204178_s_at	ENSG00000173959	5.14522	2.64404e-09
203522_at	ENSG00000173992	6.3631	7.62708e-07
201192_s_at	ENSG00000174238	6.96368	1.83308e-07
56197_at	ENSG00000174289	9.55363	1.97012e-08
218828_at	ENSG00000174289	6.71744	2.46e-08
200645_at	ENSG00000174311	11.1402	3.813e-08
218284_at	ENSG00000174422	7.53858	8.96563e-07
200089_s_at	ENSG00000174444	11.5578	4.60545e-08
212403_at	ENSG00000174504	6.57159	9.19929e-08
212785_s_at	ENSG00000174720	7.4186	6.7442e-10
207111_at	ENSG00000174837	7.48436	8.35756e-07
202418_at	ENSG00000174851	6.38383	1.27581e-11
202980_s_at	ENSG00000174947	4.46984	3.02799e-07
220023_at	ENSG00000175008	6.38376	2.36738e-08
201240_s_at	ENSG00000175017	7.82238	4.67272e-08
210835_s_at	ENSG00000175029	6.77013	7.20264e-07
201218_at	ENSG00000175029	5.28379	8.93359e-07
201219_at	ENSG00000175029	5.00193	9.79157e-07
219220_x_at	ENSG00000175110	7.93236	5.58438e-09
220855_at	ENSG00000175152	0.94303	4.60062e-07
202117_at	ENSG00000175220	8.66262	9.83316e-14
218247_s_at	ENSG00000175317	7.19238	3.92796e-07
210125_s_at	ENSG00000175334	6.73084	2.6036e-08
203076_s_at	ENSG00000175387	8.13045	6.53099e-10
200051_at	ENSG00000175467	7.15888	6.78558e-07
202996_at	ENSG00000175482	6.41761	3.87989e-07
203258_at	ENSG00000175550	6.94134	7.01185e-10
208998_at	ENSG00000175567	8.60044	7.71745e-12
208997_s_at	ENSG00000175567	7.87168	9.67947e-10
218281_at	ENSG00000175581	6.82816	1.89552e-06
218562_s_at		5.55787	1.73207e-16
202957_at		10.4046	8.59891e-16
209384_at		6.98512	1.55071e-15
212718_at		8.96189	2.32909e-15
218392_x_at		6.15932	2.5103e-15
201567_s_at		6.7941	9.21492e-15
32209_at		7.58645	9.67402e-15
213086_s_at		8.19845	9.78419e-15
212239_at		8.17517	1.29827e-14
213070_at		6.59641	2.20329e-14
212899_at		7.09778	2.9068e-14
212689_s_at		9.29449	2.9283e-14
222217_s_at		6.78349	3.717e-14
213603_s_at		10.7941	5.27669e-14
203313_s_at		7.24598	8.3943e-14
212240_s_at		7.79576	1.21256e-13
212740_at		6.37915	1.40628e-13
208623_s_at		8.5333	1.49306e-13
208923_at		7.70193	1.55364e-13
217977_at		7.44634	1.9551e-13
221879_at		5.77045	2.14357e-13
201846_s_at		7.14676	2.2179e-13
213860_x_at		8.8902	2.54701e-13
201099_at		7.26713	2.78553e-13
206550_s_at		5.87497	3.19609e-13
221613_s_at		8.53909	3.20034e-13
218277_s_at		7.56667	3.5451e-13
219237_s_at		5.32882	5.68541e-13
214429_at		7.3716	6.15344e-13
43511_s_at		8.17018	6.47375e-13
209022_at		8.76573	8.22281e-13
211961_s_at		7.7362	1.03112e-12
218479_s_at		5.29254	1.28002e-12
209704_at		5.66322	1.58698e-12
206238_s_at		6.77963	1.72897e-12
212804_s_at		5.42036	2.85642e-12
213888_s_at		8.4453	3.09481e-12
212472_at		6.99085	3.47076e-12
202809_s_at		6.66632	3.62024e-12
212536_at		6.40921	3.9586e-12
209791_at		6.92077	4.47587e-12
213483_at		7.20871	4.51925e-12
218091_at		8.19109	5.54699e-12
220012_at		5.05688	6.19779e-12
219481_at		6.53553	6.23569e-12
212455_at		9.85918	6.46884e-12
214719_at		6.13842	6.56193e-12
204279_at		8.8905	8.43657e-12
201500_s_at		7.96261	1.07948e-11
222099_s_at		8.13826	1.23784e-11
213179_at		7.78551	1.26622e-11
212299_at		6.54486	1.3155e-11
208773_s_at		8.30054	1.36281e-11
219774_at		6.81666	1.38309e-11
212666_at		6.93716	1.4329e-11
217234_s_at		8.21778	1.43893e-11
214766_s_at		6.13968	1.7496e-11
212493_s_at		8.79965	1.90821e-11
213906_at		7.17802	1.90958e-11
213327_s_at		6.83558	2.12701e-11
212591_at		7.83792	2.20634e-11
209630_s_at		6.30768	2.46889e-11
211010_s_at		4.60109	2.51325e-11
219210_s_at		6.02236	2.71353e-11
213557_at		5.84368	2.95531e-11
204491_at		7.10252	3.20892e-11
213241_at		7.82447	3.28584e-11
222150_s_at		8.35718	3.33257e-11
36564_at		7.0358	3.34664e-11
212787_at		7.67991	3.45173e-11
221842_s_at		6.54	4.22027e-11
217286_s_at		7.90602	4.23368e-11
217752_s_at		7.38312	4.25173e-11
201613_s_at		6.96505	4.38691e-11
218592_s_at		7.24557	4.43313e-11
213142_x_at		8.5613	4.58883e-11
204192_at		9.75346	4.89311e-11
201463_s_at		9.90138	5.22444e-11
213958_at		9.70609	5.9725e-11
219259_at		7.44084	6.15145e-11
212922_s_at		7.28362	6.89931e-11
212852_s_at		6.6988	6.9855e-11
200699_at		5.8132	7.38075e-11
209029_at		6.62383	7.54155e-11
221826_at		6.2325	7.97616e-11
211684_s_at		6.90335	9.03739e-11
219594_at		6.75045	9.43226e-11
208671_at		9.02699	9.91283e-11
218331_s_at		6.20467	9.95729e-11
201408_at		7.74794	1.06548e-10
202611_s_at		5.66114	1.09744e-10
44654_at		6.55313	1.16566e-10
219666_at		8.49944	1.18651e-10
203274_at		8.59678	1.27976e-10
221518_s_at		7.82947	1.39999e-10
209780_at		7.06838	1.49188e-10
208944_at		9.04118	1.5841e-10
221188_s_at		6.91717	1.6376e-10
212708_at		8.82685	1.64973e-10
208818_s_at		7.80774	1.664e-10
217534_at		3.29037	1.68079e-10
215299_x_at		8.44512	1.7168e-10
201726_at		7.37234	1.96365e-10
202731_at		8.08666	1.96881e-10
214736_s_at		7.56902	2.04439e-10
202126_at		7.72141	2.1658e-10
213074_at		8.13009	2.21568e-10
212150_at		7.02782	2.33329e-10
207474_at		4.56883	2.39654e-10
209669_s_at		8.17542	2.42036e-10
208934_s_at		7.04783	2.51146e-10
201874_at		6.43948	2.61298e-10
201692_at		5.73609	2.76075e-10
201611_s_at		5.32152	2.85929e-10
212083_at		7.88509	2.95986e-10
214814_at		4.01569	3.17539e-10
206398_s_at		7.14593	3.25632e-10
210836_x_at		5.64289	3.41535e-10
215978_x_at		6.39337	3.45693e-10
216191_s_at		7.48306	3.71275e-10
215038_s_at		7.20414	3.80033e-10
218348_s_at		7.762	3.99612e-10
219540_at		5.46026	4.27172e-10
208622_s_at		9.38443	4.31998e-10
204490_s_at		9.29091	4.57807e-10
221800_s_at		6.26902	4.58974e-10
209539_at		8.2532	4.74961e-10
212631_at		6.05445	5.10351e-10
214435_x_at		5.81726	5.80697e-10
212418_at		9.10557	5.85383e-10
218723_s_at		9.24003	5.88438e-10
AFFX-hum_alu_at		12.5818	6.1071e-10
213410_at		5.76108	6.18149e-10
203374_s_at		7.37721	6.27053e-10
204552_at		6.80834	7.67332e-10
49111_at		7.06365	7.7335e-10
213080_x_at		12.3173	7.93637e-10
209341_s_at		6.76149	8.46226e-10
221763_at		8.05549	8.76445e-10
212024_x_at		8.2934	8.91112e-10
217798_at		8.67248	8.91646e-10
213546_at		8.38293	8.93581e-10
221063_x_at		6.38794	9.77401e-10
218749_s_at		6.52214	1.12822e-09
212749_s_at		6.73115	1.13241e-09
221725_at		8.40919	1.35475e-09
204009_s_at		8.28897	1.40407e-09
216640_s_at		7.81287	1.41205e-09
217418_x_at		8.40296	1.41602e-09
203486_s_at		6.42057	1.44494e-09
213164_at		4.04154	1.55543e-09
211583_x_at		6.18813	1.56422e-09
213521_at		8.64699	1.58069e-09
209105_at		6.99914	1.58857e-09
215203_at		4.0093	1.81765e-09
217755_at		6.69024	1.82471e-09
218231_at		7.44764	1.82979e-09
216524_x_at		5.69732	1.98185e-09
201734_at		6.83973	1.98696e-09
215049_x_at		8.12234	2.01819e-09
214869_x_at		6.19706	2.11109e-09
214100_x_at		6.97733	2.18316e-09
212195_at		8.443	2.28272e-09
203014_x_at		6.48762	2.29136e-09
201627_s_at		7.78903	2.3543e-09
209075_s_at		10.1598	2.35907e-09
202858_at		9.0638	2.57322e-09
213534_s_at		7.16488	2.58445e-09
213246_at		4.63342	2.7062e-09
219551_at		6.01948	2.88167e-09
218615_s_at		5.38255	2.96318e-09
221918_at		8.69092	3.18712e-09
219165_at		7.3514	3.21347e-09
212415_at		7.12386	3.35255e-09
216984_x_at		6.05777	3.35824e-09
214731_at		6.27659	3.50495e-09
212208_at		7.16946	3.57139e-09
208935_s_at		5.67771	3.578e-09
209799_at		6.84461	3.84668e-09
209481_at		9.5675	3.87677e-09
218098_at		7.78961	3.94534e-09
210356_x_at		8.60959	4.0949e-09
201845_s_at		7.27733	4.24981e-09
213326_at		7.51684	4.3185e-09
212138_at		7.43237	4.49383e-09
213830_at		6.82193	4.82052e-09
212802_s_at		6.88137	4.82144e-09
211385_x_at		7.82431	5.13678e-09
216121_at		4.4725	5.2202e-09
203356_at		6.92016	5.36244e-09
208896_at		6.69235	5.58663e-09
212643_at		9.57676	5.88663e-09
200694_s_at		9.53554	6.02458e-09
213198_at		7.24252	6.15272e-09
212017_at		8.61661	6.64272e-09
221768_at		8.41073	6.65557e-09
212827_at		9.03601	6.81512e-09
213970_at		5.2697	6.90593e-09
222235_s_at		7.87509	6.91315e-09
212249_at		4.93685	7.31519e-09
213387_at		5.9859	7.73844e-09
210648_x_at		10.3927	7.79484e-09
210427_x_at		10.4107	7.91547e-09
210378_s_at		7.11312	8.15443e-09
200039_s_at		7.79551	8.58803e-09
208865_at		8.18209	9.18035e-09
210653_s_at		4.8364	9.49923e-09
220371_s_at		7.15312	9.54017e-09
212388_at		6.68564	1.00717e-08
212125_at		6.28105	1.00993e-08
218823_s_at		6.05899	1.02235e-08
214437_s_at		5.64722	1.04579e-08
202778_s_at		7.62604	1.06331e-08
214733_s_at		6.58977	1.12305e-08
211370_s_at		5.40724	1.14156e-08
212812_at		7.64314	1.1598e-08
214172_x_at		6.11718	1.19669e-08
202158_s_at		7.25434	1.2094e-08
213698_at		6.06202	1.22628e-08
218339_at		7.28611	1.25626e-08
212522_at		6.42097	1.28475e-08
212271_at		7.38425	1.39506e-08
214722_at		7.98601	1.39879e-08
201590_x_at		10.522	1.42534e-08
213296_at		6.23358	1.43237e-08
212301_at		7.63203	1.44786e-08
222371_at		5.68209	1.46465e-08
215201_at		4.14589	1.47476e-08
212412_at		6.39558	1.4775e-08
205101_at		5.23392	1.53723e-08
36829_at		9.04406	1.56352e-08
211596_s_at		6.42189	1.57625e-08
209417_s_at		6.56408	1.5763e-08
221778_at		8.42157	1.65131e-08
201448_at		5.21072	1.68261e-08
212232_at		8.95213	1.69586e-08
208866_at		5.84421	1.75327e-08
201057_s_at		7.46532	1.75776e-08
206918_s_at		7.54626	1.81457e-08
200083_at		8.49051	1.9148e-08
207008_at		5.34467	1.92909e-08
219547_at		6.13853	2.22489e-08
215179_x_at		6.72311	2.2402e-08
222056_s_at		5.434	2.40835e-08
212606_at		5.53748	2.4405e-08
219324_at		5.39937	2.55148e-08
201002_s_at		8.36002	2.59685e-08
212527_at		6.20749	2.59706e-08
211798_x_at		6.01875	2.60008e-08
201760_s_at		7.55612	2.67689e-08
212594_at		6.66796	2.76446e-08
213018_at		5.99451	2.84773e-08
200794_x_at		11.4854	2.89387e-08
202548_s_at		7.92598	2.99203e-08
212174_at		7.36441	3.04516e-08
201626_at		7.49665	3.0935e-08
203645_s_at		8.16933	3.10143e-08
212829_at		9.73051	3.10695e-08
212632_at		5.82955	3.14e-08
210763_x_at		6.1137	3.18224e-08
221781_s_at		6.51736	3.33141e-08
222182_s_at		7.77299	3.58508e-08
214787_at		4.18045	3.65799e-08
211339_s_at		9.48803	3.74795e-08
213653_at		6.19728	3.89161e-08
213694_at		5.94423	4.23578e-08
213026_at		6.26118	4.30382e-08
206374_at		4.6105	4.31048e-08
218595_s_at		6.94359	4.31654e-08
202771_at		7.83753	4.3401e-08
201934_at		9.37633	4.47505e-08
211578_s_at		5.47954	4.49269e-08
218961_s_at		5.91255	4.50226e-08
217931_at		8.01902	4.53555e-08
218594_at		6.94275	4.67795e-08
213364_s_at		6.23646	5.36224e-08
215359_x_at		6.12933	5.64339e-08
222088_s_at		9.05157	5.71391e-08
212175_s_at		6.50537	5.93351e-08
218295_s_at		5.77759	6.09438e-08
203591_s_at		8.25547	6.10126e-08
212030_at		7.05727	6.21296e-08
222343_at		4.84194	6.50491e-08
217148_x_at		7.54614	6.63733e-08
221780_s_at		7.01584	6.75997e-08
220941_s_at		6.13688	6.84879e-08
217143_s_at		8.04153	7.09492e-08
214084_x_at		8.18313	7.09511e-08
211650_x_at		4.3236	7.10458e-08
209707_at		4.87606	7.1567e-08
212140_at		7.35352	7.16775e-08
208936_x_at		7.76901	7.23745e-08
212544_at		7.94759	7.41267e-08
212738_at		5.19542	7.54385e-08
203350_at		6.97812	7.56038e-08
216902_s_at		6.30008	7.72891e-08
209479_at		7.84152	7.82564e-08
205644_s_at		8.35105	7.9119e-08
212593_s_at		9.44824	7.96012e-08
201351_s_at		8.43454	8.14906e-08
212034_s_at		7.0814	8.1804e-08
203647_s_at		7.94454	8.21643e-08
219280_at		3.77303	8.27067e-08
213940_s_at		7.09009	8.51172e-08
216843_x_at		7.25443	8.55921e-08
213503_x_at		10.2716	8.88072e-08
202730_s_at		7.1616	9.65303e-08
215009_s_at		6.9051	9.9764e-08
213811_x_at		7.09185	1.08299e-07
208718_at		10.5972	1.08362e-07
206562_s_at		7.62959	1.08537e-07
205763_s_at		6.67177	1.10105e-07
208202_s_at		3.66437	1.12619e-07
201625_s_at		5.86373	1.13537e-07
214674_at		6.35416	1.17906e-07
204842_x_at		6.52603	1.18729e-07
50221_at		6.27507	1.20649e-07
212484_at		6.86898	1.22196e-07
213038_at		6.66158	1.24209e-07
217838_s_at		8.96411	1.24722e-07
213817_at		4.9721	1.26091e-07
91703_at		6.76728	1.28919e-07
207113_s_at		6.46984	1.31988e-07
213733_at		9.57829	1.38254e-07
214281_s_at		6.45133	1.38534e-07
212888_at		7.37611	1.38565e-07
212450_at		6.66705	1.40578e-07
209536_s_at		7.60355	1.40962e-07
209750_at		4.80745	1.46567e-07
200088_x_at		12.7663	1.55024e-07
218535_s_at		6.2476	1.59162e-07
210837_s_at		5.76847	1.60165e-07
212154_at		4.29763	1.64085e-07
215286_s_at		4.24243	1.66788e-07
215200_x_at		2.48786	1.72371e-07
202753_at		9.46714	1.7454e-07
217826_s_at		7.7342	1.77126e-07
218270_at		6.34907	1.80908e-07
205316_at		4.67684	1.85639e-07
217378_x_at		6.12314	1.87016e-07
212546_s_at		6.86534	1.91432e-07
219844_at		4.75755	1.91645e-07
216342_x_at		11.7786	1.91931e-07
218549_s_at		5.96058	1.93027e-07
209385_s_at		5.665	1.94581e-07
204346_s_at		7.78614	1.97477e-07
213158_at		5.45645	2.08613e-07
221951_at		5.72236	2.10309e-07
206474_at		5.21001	2.12854e-07
215063_x_at		5.25272	2.2361e-07
209430_at		7.82611	2.25654e-07
209056_s_at		7.07723	2.2977e-07
209374_s_at		9.11043	2.35108e-07
213238_at		4.97127	2.38421e-07
202853_s_at		7.1665	2.45143e-07
222315_at		6.1919	2.47673e-07
202861_at		8.59467	2.57114e-07
220305_at		5.29042	2.62626e-07
208815_x_at		7.31017	2.65994e-07
221239_s_at		5.74711	2.67876e-07
40472_at		4.18879	2.71971e-07
202081_at		11.2893	2.73074e-07
213360_s_at		9.33779	2.82663e-07
218953_s_at		7.18647	2.83282e-07
205641_s_at		7.00494	2.9598e-07
203482_at		5.71745	2.98375e-07
209654_at		7.73132	2.98547e-07
201352_at		9.13732	3.12675e-07
212408_at		9.05977	3.13796e-07
217179_x_at		6.11863	3.1435e-07
212473_s_at		7.39012	3.27221e-07
221970_s_at		8.26041	3.31797e-07
218652_s_at		6.77376	3.32639e-07
216570_x_at		9.83201	3.36982e-07
212535_at		7.25647	3.54144e-07
212957_s_at		4.63682	3.59581e-07
48659_at		7.95648	3.59646e-07
212173_at		5.23544	3.60092e-07
211137_s_at		5.85117	3.6204e-07
218520_at		7.99438	3.63346e-07
221247_s_at		5.45966	3.65099e-07
213596_at		5.03833	3.70913e-07
216308_x_at		7.19702	3.7779e-07
213646_x_at		11.076	3.85989e-07
216491_x_at		5.43174	3.86373e-07
215696_s_at		8.00232	3.89707e-07
204758_s_at		5.37885	4.13957e-07
211645_x_at		6.9385	4.28904e-07
200979_at		5.21425	4.3867e-07
215555_at		2.61565	4.43826e-07
210962_s_at		6.88984	4.44072e-07
212982_at		7.54558	4.48216e-07
214058_at		6.49447	4.50107e-07
221751_at		7.17055	4.5467e-07
212337_at		8.00383	4.54774e-07
215051_x_at		10.7236	4.57539e-07
210538_s_at		6.53605	4.65318e-07
212867_at		7.88315	4.66591e-07
220954_s_at		6.55927	4.70387e-07
213583_x_at		12.5091	4.74402e-07
216226_at		5.37107	4.80358e-07
218175_at		7.90599	4.87924e-07
202797_at		7.75139	4.93571e-07
201998_at		7.96816	4.98199e-07
221934_s_at		6.88858	5.05778e-07
210346_s_at		7.94762	5.06788e-07
213111_at		7.52998	5.07094e-07
215398_at		3.69607	5.17801e-07
212934_at		6.39481	5.20299e-07
215087_at		6.45074	5.24157e-07
201844_s_at		6.94336	5.32566e-07
201276_at		6.61944	5.38771e-07
203055_s_at		7.56782	5.41061e-07
218047_at		7.17631	5.68473e-07
209827_s_at		7.99235	5.7154e-07
201614_s_at		4.38167	5.86946e-07
213309_at		8.27581	6.03157e-07
203034_s_at		12.7953	6.03736e-07
65588_at		7.41142	6.23671e-07
210188_at		5.01593	6.31277e-07
213285_at		4.87308	6.41437e-07
211974_x_at		9.19697	6.46029e-07
219067_s_at		6.4558	6.51916e-07
202547_s_at		6.20995	6.63099e-07
202783_at		5.93039	7.09254e-07
209190_s_at		8.79619	7.18105e-07
214753_at		5.86976	7.25975e-07
213984_at		4.13312	7.31925e-07
212635_at		6.85344	7.4616e-07
220755_s_at		10.1099	7.51512e-07
209197_at		5.59687	7.53942e-07
217713_x_at		5.90641	7.55812e-07
212168_at		7.55845	7.68927e-07
209222_s_at		6.77325	7.92127e-07
31874_at		7.11245	7.98057e-07
209501_at		7.74581	8.11189e-07
204108_at		6.49918	8.34097e-07
215191_at		4.73518	8.35818e-07
218370_s_at		5.93049	8.40819e-07
215082_at		6.14871	8.63932e-07
212902_at		5.32186	8.91442e-07
211986_at		9.72251	9.18607e-07
208873_s_at		7.77206	9.23793e-07
209503_s_at		8.79771	9.72663e-07
204307_at		2.77992	1.00108e-06
205548_s_at		8.01353	1.01155e-06
211644_x_at		6.82476	1.02236e-06
215118_s_at		5.86705	1.02739e-06
219901_at		4.93047	1.03135e-06
217313_at		7.35511	1.0452e-06
204872_at		7.48578	1.05721e-06
210111_s_at		6.59052	1.06342e-06
209186_at		8.31166	1.07218e-06
201080_at		6.0848	1.11922e-06
213140_s_at		5.22308	1.13205e-06
213095_x_at		10.2723	1.15533e-06
216858_x_at		3.4507	1.17343e-06
213983_s_at		5.12667	1.19649e-06
213892_s_at		8.09719	1.21366e-06
215519_x_at		5.85199	1.21653e-06
200003_s_at		12.9743	1.21991e-06
221671_x_at		10.9331	1.23104e-06
209553_at		6.53307	1.23413e-06
215176_x_at		7.60281	1.26074e-06
216976_s_at		5.76927	1.26951e-06
200099_s_at		12.6613	1.29352e-06
214943_s_at		4.08821	1.30964e-06
38340_at		7.92529	1.33644e-06
200933_x_at		12.7882	1.34617e-06
212602_at		5.43276	1.35784e-06
210010_s_at		6.33384	1.37968e-06
212705_x_at		6.30455	1.4025e-06
213274_s_at		6.76375	1.41487e-06
214545_s_at		3.17725	1.45378e-06
209901_x_at		10.3848	1.46029e-06
210054_at		8.11475	1.46193e-06
213347_x_at		12.4884	1.49121e-06
212320_at		8.96553	1.53275e-06
200882_s_at		8.56133	1.57349e-06
212177_at		5.61556	1.58715e-06
208695_s_at		12.6788	1.61014e-06
209153_s_at		6.29534	1.62798e-06
211015_s_at		6.22615	1.63023e-06
205482_x_at		6.8355	1.63644e-06
200809_x_at		12.7791	1.67628e-06
212207_at		5.74065	1.72253e-06
39854_r_at		8.88351	1.76685e-06
212725_s_at		8.62836	1.77898e-06
221736_at		6.87612	1.78357e-06
216187_x_at		7.01454	1.79997e-06
218130_at		5.7813	1.80659e-06
213452_at		4.45172	1.91739e-06
221651_x_at		10.9848	1.94826e-06
208696_at		8.03272	1.97811e-06
212897_at		5.67133	2.02697e-06
213145_at		6.84049	2.06412e-06
209269_s_at		5.8082	2.09513e-06
211637_x_at		5.81573	2.14545e-06
208981_at		8.82174	2.16633e-06
212201_at		6.2583	2.21175e-06
213614_x_at		12.6926	2.23358e-06
212672_at		6.68886	2.23948e-06

## Sheet: Table 6
Table 6 - Seasonal genes in the UK/Ireland asthma dataset
Probe ID	ENS Gene ID	Mean Expression	P value - cosinor
200900_s_at	ENSG00000003056	6.03097	7.91821e-10
200901_s_at	ENSG00000003056	7.91944	9.70129e-09
217879_at	ENSG00000004897	6.68652	3.99672e-08
203745_at	ENSG00000004961	5.96923	7.27117e-08
211168_s_at	ENSG00000005007	7.07427	2.10499e-06
213475_s_at	ENSG00000005844	8.02879	1.30275e-09
218079_s_at	ENSG00000005955	8.81637	1.94194e-06
210849_s_at	ENSG00000006715	6.41275	8.02212e-07
211067_s_at	ENSG00000007237	6.53744	3.34479e-08
203298_s_at	ENSG00000008083	8.79719	1.27471e-09
212401_s_at	ENSG00000008128	9.37128	1.96112e-08
208918_s_at	ENSG00000008130	7.50254	3.28653e-08
208919_s_at	ENSG00000008130	7.81895	6.33293e-08
213607_x_at	ENSG00000008130	6.39887	6.21204e-08
215159_s_at	ENSG00000008130	4.87488	1.88261e-08
209674_at	ENSG00000008405	6.57385	3.94817e-07
202582_s_at	ENSG00000010017	8.54428	1.47299e-06
201903_at	ENSG00000010256	8.00134	3.71855e-07
209721_s_at	ENSG00000010295	7.29542	3.19874e-07
206342_x_at	ENSG00000010404	9.16012	8.20783e-12
212961_x_at	ENSG00000010404	8.1834	7.29812e-10
213315_x_at	ENSG00000010404	8.15185	8.05628e-12
214112_s_at	ENSG00000010404	7.6491	4.99352e-10
210105_s_at	ENSG00000010810	9.65233	1.34962e-07
217964_at	ENSG00000011295	8.32547	5.82266e-07
204445_s_at	ENSG00000012779	6.52987	2.23864e-10
214366_s_at	ENSG00000012779	7.05655	5.18058e-08
200752_s_at	ENSG00000014216	6.21361	1.27089e-08
210676_x_at	ENSG00000015568	7.54658	3.14947e-10
212842_x_at	ENSG00000015568	8.54284	2.21644e-12
204197_s_at	ENSG00000020633	9.91161	2.55608e-11
212584_at	ENSG00000021776	7.58152	1.24408e-10
208632_at	ENSG00000022840	8.84671	2.78706e-08
202033_s_at	ENSG00000023287	7.87005	9.44034e-07
218102_at	ENSG00000023697	6.39834	2.07404e-11
200870_at	ENSG00000023734	9.75773	1.35178e-08
209657_s_at	ENSG00000025156	6.91165	1.91541e-06
209422_at	ENSG00000025293	7.52225	3.31169e-08
204858_s_at	ENSG00000025708	8.25303	9.92878e-10
201916_s_at	ENSG00000025796	8.18001	3.40898e-09
200678_x_at	ENSG00000030582	9.88369	2.21674e-06
211284_s_at	ENSG00000030582	8.60831	2.05493e-07
216041_x_at	ENSG00000030582	9.83323	7.32824e-07
209870_s_at	ENSG00000034053	7.12619	5.60445e-10
203909_at	ENSG00000036440	7.89629	3.13647e-09
202496_at	ENSG00000038358	6.5963	1.34155e-08
211571_s_at	ENSG00000038427	9.16595	1.71468e-07
215646_s_at	ENSG00000038427	8.74836	4.03066e-07
218124_at	ENSG00000042445	5.78923	2.97996e-08
201850_at	ENSG00000042493	7.67539	2.89207e-10
200764_s_at	ENSG00000044115	6.60149	4.38353e-09
200765_x_at	ENSG00000044115	6.93689	7.93506e-09
210844_x_at	ENSG00000044115	7.5683	4.38333e-07
211383_s_at	ENSG00000047056	7.89591	1.54768e-06
213077_at	ENSG00000047188	6.84426	1.13867e-06
201803_at	ENSG00000047315	8.64663	4.69044e-07
218793_s_at	ENSG00000047634	6.2727	2.27428e-07
243_g_at	ENSG00000047849	6.34625	7.98407e-07
205659_at	ENSG00000048052	5.27255	1.94364e-06
210981_s_at	ENSG00000048152	6.96725	3.58777e-07
205162_at	ENSG00000049167	5.36491	3.79549e-07
201944_at	ENSG00000049860	8.93797	2.65682e-09
203028_s_at	ENSG00000051523	10.2758	1.26159e-10
203430_at	ENSG00000051620	9.24521	1.41643e-07
219048_at	ENSG00000053008	1.9063	9.27844e-07
202139_at	ENSG00000053371	6.29168	1.00875e-08
214259_s_at	ENSG00000053371	6.93852	2.83293e-09
219032_x_at	ENSG00000054277	6.83174	1.78522e-09
211810_s_at	ENSG00000054983	6.65208	2.44465e-08
203306_s_at	ENSG00000055291	6.62351	4.96266e-07
220370_s_at	ENSG00000055483	5.67659	1.98396e-07
204714_s_at	ENSG00000056213	6.52255	3.91799e-07
200009_at	ENSG00000057608	10.3299	1.00905e-07
218016_s_at	ENSG00000058600	7.14057	2.15824e-06
212135_s_at	ENSG00000058668	6.89716	6.28772e-10
212136_at	ENSG00000058668	6.59859	1.3219e-07
208130_s_at	ENSG00000059377	7.08413	1.58745e-14
202025_x_at	ENSG00000060971	7.45293	1.88431e-06
214274_s_at	ENSG00000060971	6.81366	4.2033e-10
202775_s_at	ENSG00000061936	7.09256	3.05551e-07
221528_s_at	ENSG00000062598	7.16706	5.23099e-09
202629_at	ENSG00000062725	6.6032	6.35601e-09
212696_s_at	ENSG00000063978	8.13447	6.9619e-11
213677_s_at	ENSG00000064933	6.11171	1.79891e-06
209731_at	ENSG00000065057	3.57222	2.10606e-08
203857_s_at	ENSG00000065485	6.29406	8.12542e-09
201997_s_at	ENSG00000065526	8.19994	7.05427e-08
209916_at	ENSG00000065665	3.95514	3.02837e-08
203734_at	ENSG00000065970	7.63655	4.97755e-08
209518_at	ENSG00000066117	5.54332	9.28442e-07
211251_x_at	ENSG00000066136	6.96549	3.52388e-08
218877_s_at	ENSG00000066651	6.11656	4.82833e-07
210218_s_at	ENSG00000067066	4.52356	5.00178e-07
212219_at	ENSG00000068878	8.14598	7.79869e-10
210426_x_at	ENSG00000069667	7.45312	9.52324e-10
210479_s_at	ENSG00000069667	7.11112	1.61244e-08
208436_s_at	ENSG00000070054	7.29118	8.1733e-07
219290_x_at	ENSG00000070190	6.28694	4.76013e-07
202642_s_at	ENSG00000070277	6.95823	7.11429e-07
201589_at	ENSG00000072501	6.52781	4.22533e-09
210889_s_at	ENSG00000072694	6.11801	1.34874e-06
202040_s_at	ENSG00000073614	7.92306	1.82017e-11
201758_at	ENSG00000074319	8.23899	9.98816e-07
207618_s_at	ENSG00000074582	6.85944	3.67666e-08
207190_at	ENSG00000074755	5.87544	9.95509e-08
201935_s_at	ENSG00000075151	5.51036	5.33916e-09
AFFX-HSAC07/X00351_3_at	ENSG00000075624	12.5518	6.93013e-10
AFFX-HSAC07/X00351_5_at	ENSG00000075624	12.0844	4.86472e-08
AFFX-HSAC07/X00351_M_at	ENSG00000075624	12.5852	2.31145e-11
200069_at	ENSG00000075856	6.29273	9.33618e-08
201930_at	ENSG00000076003	7.34198	2.99365e-11
35671_at	ENSG00000077235	7.6997	2.49913e-07
208875_s_at	ENSG00000077264	6.68333	9.63575e-08
218481_at	ENSG00000077348	6.38973	1.40597e-07
219994_at	ENSG00000077420	5.41327	3.44915e-07
201949_x_at	ENSG00000077549	8.01172	1.93874e-06
37012_at	ENSG00000077549	9.16236	4.21819e-07
201898_s_at	ENSG00000077721	8.36711	2.17726e-07
205980_s_at	ENSG00000077955	2.82204	8.01146e-14
37117_at	ENSG00000077955	4.86742	5.29225e-12
201895_at	ENSG00000078061	8.24586	1.6869e-06
214083_at	ENSG00000078304	6.4837	6.03828e-13
202449_s_at	ENSG00000078380	7.00355	4.55906e-09
202746_at	ENSG00000078596	8.57039	1.61076e-07
208709_s_at	ENSG00000078618	8.37455	2.32447e-08
202174_s_at	ENSG00000078674	6.97934	1.15127e-06
204064_at	ENSG00000079134	6.88548	8.49797e-07
201542_at	ENSG00000079332	8.8327	8.42096e-07
201543_s_at	ENSG00000079332	7.98411	1.15155e-08
208647_at	ENSG00000079459	8.29646	9.2444e-07
210950_s_at	ENSG00000079459	8.79461	5.68729e-07
218322_s_at	ENSG00000080220	6.26469	4.19694e-10
203885_at	ENSG00000080371	8.07142	5.53935e-10
204860_s_at	ENSG00000081770	5.8265	2.79764e-07
201978_s_at	ENSG00000081791	7.20616	8.73263e-07
219193_at	ENSG00000082068	6.16402	1.63241e-07
211794_at	ENSG00000082074	4.13321	4.40348e-07
209397_at	ENSG00000082212	7.78991	3.40982e-08
210153_s_at	ENSG00000082212	7.26157	7.14242e-08
210154_at	ENSG00000082212	6.19886	5.83214e-10
204062_s_at	ENSG00000083290	5.4684	4.41601e-07
221903_s_at	ENSG00000083799	8.99455	6.33238e-11
219711_at	ENSG00000083828	7.31241	1.4998e-06
217821_s_at	ENSG00000084463	7.77338	2.59924e-08
217822_at	ENSG00000084463	8.61102	7.67481e-07
208860_s_at	ENSG00000085224	6.77207	4.38942e-07
219788_at	ENSG00000085514	6.36463	5.63466e-10
222218_s_at	ENSG00000085514	8.17292	3.96071e-07
218404_at	ENSG00000086300	7.89431	6.46987e-09
221581_s_at	ENSG00000086730	8.31089	8.93263e-08
219374_s_at	ENSG00000086848	5.91091	3.86547e-09
201680_x_at	ENSG00000087087	8.97502	5.58846e-12
214157_at	ENSG00000087460	6.83558	1.47203e-07
204447_at	ENSG00000088899	5.94439	1.26284e-08
200703_at	ENSG00000088986	7.43267	3.06855e-09
209236_at	ENSG00000089057	6.6442	1.57433e-08
202869_at	ENSG00000089127	5.33822	5.30893e-09
205552_s_at	ENSG00000089127	5.03489	9.04788e-14
209923_s_at	ENSG00000089234	6.40782	9.21775e-07
209300_s_at	ENSG00000089818	8.10354	8.79112e-10
218200_s_at	ENSG00000090266	9.41131	3.3437e-07
207922_s_at	ENSG00000090316	8.11357	1.76268e-06
201064_s_at	ENSG00000090621	9.39707	4.20877e-07
212082_s_at	ENSG00000092841	10.7093	2.3239e-12
200762_at	ENSG00000092964	7.92011	6.97336e-12
219505_at	ENSG00000093072	9.38399	4.2049e-07
219974_x_at	ENSG00000093144	6.1191	9.92481e-10
203447_at	ENSG00000095261	6.87205	7.92414e-10
218787_x_at	ENSG00000095485	7.26621	1.30628e-07
207655_s_at	ENSG00000095585	5.7702	2.06823e-09
207630_s_at	ENSG00000095794	7.44703	1.8974e-09
209967_s_at	ENSG00000095794	6.17777	1.90308e-07
214508_x_at	ENSG00000095794	6.93699	4.69945e-07
204512_at	ENSG00000095951	6.16631	1.04675e-07
210629_x_at	ENSG00000096224	9.65998	9.63866e-10
211581_x_at	ENSG00000096224	9.21513	1.01105e-08
211582_x_at	ENSG00000096224	9.90555	6.89876e-09
214181_x_at	ENSG00000096224	9.93147	2.60204e-09
214574_x_at	ENSG00000096224	10.2803	2.87143e-08
215633_x_at	ENSG00000096224	9.83693	8.9031e-10
218878_s_at	ENSG00000096717	7.12627	1.66324e-09
205842_s_at	ENSG00000096968	6.12172	2.35714e-09
213887_s_at	ENSG00000099817	7.26182	7.48964e-09
217854_s_at	ENSG00000099817	7.91603	2.87305e-08
32032_at	ENSG00000100056	7.48545	4.20022e-11
45572_s_at	ENSG00000100083	9.42407	2.78021e-07
50277_at	ENSG00000100083	9.43019	1.12562e-07
221756_at	ENSG00000100100	9.74558	8.70363e-11
201077_s_at	ENSG00000100138	9.51441	2.88975e-08
202943_s_at	ENSG00000100177	7.47266	6.01517e-10
202944_at	ENSG00000100177	6.64133	3.84227e-08
201751_at	ENSG00000100221	8.80028	3.31124e-10
202807_s_at	ENSG00000100284	7.19349	1.30637e-06
205037_at	ENSG00000100360	4.90833	4.57675e-08
217118_s_at	ENSG00000100364	7.67245	6.0099e-08
207040_s_at	ENSG00000100380	10.1104	2.9465e-09
218421_at	ENSG00000100422	8.40482	1.27771e-06
204520_x_at	ENSG00000100425	8.32271	3.94977e-10
215460_x_at	ENSG00000100425	7.9748	1.53264e-10
212356_at	ENSG00000100441	7.57744	5.4036e-11
218003_s_at	ENSG00000100442	6.72941	4.2817e-09
202990_at	ENSG00000100504	7.44122	3.61379e-08
204605_at	ENSG00000100532	7.21257	1.66098e-07
208898_at	ENSG00000100554	5.79453	1.29449e-09
208899_x_at	ENSG00000100554	5.93655	7.21423e-07
203128_at	ENSG00000100596	3.03967	1.90579e-07
205621_at	ENSG00000100601	6.76434	2.71198e-10
203966_s_at	ENSG00000100614	9.27457	9.64181e-09
202309_at	ENSG00000100714	6.27662	4.60661e-07
213063_at	ENSG00000100722	5.37611	1.51464e-06
217988_at	ENSG00000100814	7.50038	1.04412e-06
210027_s_at	ENSG00000100823	8.85047	1.56203e-06
212571_at	ENSG00000100888	7.26098	1.52448e-06
201762_s_at	ENSG00000100911	9.50397	1.14761e-09
218572_at	ENSG00000100931	5.78752	8.8015e-07
217990_at	ENSG00000100938	6.90309	5.81371e-07
221762_s_at	ENSG00000100982	5.45651	7.09042e-10
222044_at	ENSG00000100982	8.57803	2.47368e-08
89948_at	ENSG00000100982	7.86944	3.59653e-07
201773_at	ENSG00000101126	7.60511	2.19624e-10
219911_s_at	ENSG00000101187	4.35206	1.54593e-07
218448_at	ENSG00000101193	8.43314	1.21216e-07
222251_s_at	ENSG00000101216	7.15066	2.04911e-06
44146_at	ENSG00000101216	8.30413	5.95511e-10
50314_i_at	ENSG00000101220	6.05659	1.82965e-06
208018_s_at	ENSG00000101336	8.52776	1.50554e-10
212750_at	ENSG00000101445	7.78917	5.0178e-10
41577_at	ENSG00000101445	7.58319	1.06206e-11
203322_at	ENSG00000101544	7.73252	1.08045e-08
201672_s_at	ENSG00000101557	8.28329	3.9231e-09
201318_s_at	ENSG00000101608	10.414	1.88477e-08
202683_s_at	ENSG00000101654	7.08186	1.52064e-08
212286_at	ENSG00000101745	7.14569	4.70585e-14
218163_at	ENSG00000101898	7.11283	4.87845e-07
208723_at	ENSG00000102226	6.87178	5.59152e-07
207892_at	ENSG00000102245	4.09599	1.90288e-06
204571_x_at	ENSG00000102309	6.42112	6.16725e-11
214224_s_at	ENSG00000102309	5.81034	6.16907e-09
202738_s_at	ENSG00000102893	6.68449	8.37428e-07
202739_s_at	ENSG00000102893	5.66797	7.49102e-08
41397_at	ENSG00000102984	5.41948	1.85137e-08
201195_s_at	ENSG00000103257	7.67849	4.06435e-09
215438_x_at	ENSG00000103342	8.10591	1.04945e-08
208914_at	ENSG00000103365	8.02954	1.26833e-08
218610_s_at	ENSG00000103381	4.57031	1.73987e-10
219040_at	ENSG00000103426	7.28498	1.92634e-11
221666_s_at	ENSG00000103490	8.37049	7.8648e-10
218306_s_at	ENSG00000103657	7.60894	1.75338e-10
203732_at	ENSG00000103671	6.93365	1.67293e-06
204618_s_at	ENSG00000104064	7.01107	5.80289e-10
212820_at	ENSG00000104093	7.48603	2.09122e-07
202447_at	ENSG00000104325	7.18486	5.79244e-12
208884_s_at	ENSG00000104517	8.47667	5.15962e-12
204837_at	ENSG00000104643	7.40079	1.14097e-06
202594_at	ENSG00000104660	7.87799	4.00735e-08
202595_s_at	ENSG00000104660	9.67228	1.94889e-09
203261_at	ENSG00000104671	8.09189	5.04096e-08
202313_at	ENSG00000104762	8.38999	1.33186e-10
205205_at	ENSG00000104856	6.97792	5.75796e-07
203022_at	ENSG00000104889	5.07209	8.05583e-08
37462_i_at	ENSG00000104897	6.82338	1.97954e-06
200077_s_at	ENSG00000104904	11.6917	6.7952e-07
212625_at	ENSG00000104915	7.8683	1.17177e-06
207104_x_at	ENSG00000104972	6.50486	1.0318e-09
211336_x_at	ENSG00000104972	6.89009	1.03461e-12
207872_s_at	ENSG00000104974	4.84396	4.3934e-12
210660_at	ENSG00000104974	6.71451	5.17235e-12
201863_at	ENSG00000105058	8.30866	8.59295e-07
201480_s_at	ENSG00000105194	7.50548	1.20284e-06
216194_s_at	ENSG00000105254	7.9506	4.73565e-07
208713_at	ENSG00000105323	7.87297	1.73329e-06
211865_s_at	ENSG00000105325	4.9739	1.2349e-06
206120_at	ENSG00000105383	6.11745	4.19108e-07
202152_x_at	ENSG00000105698	7.86606	2.20274e-06
214879_x_at	ENSG00000105698	7.4904	7.72655e-09
208190_s_at	ENSG00000105699	4.93288	2.61402e-08
209102_s_at	ENSG00000105856	8.72071	8.67653e-09
206715_at	ENSG00000105967	6.41024	1.28126e-09
212205_at	ENSG00000105968	8.28113	6.01699e-11
212206_s_at	ENSG00000105968	7.58036	2.97509e-08
213385_at	ENSG00000106069	5.77334	6.34418e-07
217972_at	ENSG00000106554	6.82664	4.52481e-07
201453_x_at	ENSG00000106615	8.83242	4.78954e-07
201115_at	ENSG00000106628	5.79771	1.04921e-06
212830_at	ENSG00000106780	7.62673	1.04584e-07
203147_s_at	ENSG00000106785	5.34816	1.18038e-06
218244_at	ENSG00000106800	7.14969	1.37277e-06
219343_at	ENSG00000106993	6.30471	7.00046e-10
221578_at	ENSG00000107551	4.49672	4.90164e-07
49306_at	ENSG00000107551	4.25295	5.12873e-08
202523_s_at	ENSG00000107742	7.33377	1.2162e-12
202524_s_at	ENSG00000107742	9.39187	5.74875e-11
216903_s_at	ENSG00000107745	7.23632	9.65038e-08
202432_at	ENSG00000107758	7.96038	1.84076e-07
221519_at	ENSG00000107829	6.85068	2.42e-09
218228_s_at	ENSG00000107854	7.6144	1.7657e-06
208953_at	ENSG00000107929	5.16123	1.33195e-06
201518_at	ENSG00000108468	6.56852	2.27599e-10
207088_s_at	ENSG00000108528	6.17953	1.25941e-08
209003_at	ENSG00000108528	6.63289	5.13213e-07
202880_s_at	ENSG00000108669	9.27558	6.50541e-07
208776_at	ENSG00000108671	7.33966	3.52886e-07
205596_s_at	ENSG00000108854	6.97082	1.44565e-06
202632_at	ENSG00000108963	7.56883	4.46118e-09
205698_s_at	ENSG00000108984	6.33746	4.1271e-07
208420_x_at	ENSG00000109111	6.9736	5.24434e-13
208831_x_at	ENSG00000109111	6.30189	2.81249e-08
218313_s_at	ENSG00000109586	5.64919	3.16116e-08
201386_s_at	ENSG00000109606	8.87005	5.12805e-07
205715_at	ENSG00000109743	7.11909	5.16147e-07
203097_s_at	ENSG00000109756	8.55723	1.53576e-06
219657_s_at	ENSG00000109787	7.1211	6.48244e-09
207180_s_at	ENSG00000109854	6.50409	1.09332e-08
201487_at	ENSG00000109861	8.18539	2.01212e-07
211423_s_at	ENSG00000109929	7.03981	1.11037e-10
213300_at	ENSG00000110046	8.32368	1.84868e-10
218242_s_at	ENSG00000110066	5.19498	7.00398e-07
217958_at	ENSG00000110387	8.18428	8.13249e-07
218432_at	ENSG00000110429	5.98587	3.20514e-07
210793_s_at	ENSG00000110713	7.93692	2.07762e-09
202453_s_at	ENSG00000110768	5.49229	7.28237e-07
218329_at	ENSG00000110851	7.05583	2.33322e-08
212252_at	ENSG00000110931	6.50313	6.20917e-07
219191_s_at	ENSG00000110934	8.91686	1.53746e-06
202302_s_at	ENSG00000111011	9.93371	1.06015e-07
208736_at	ENSG00000111229	10.1457	4.12049e-07
201988_s_at	ENSG00000111269	6.3123	6.83378e-10
201990_s_at	ENSG00000111269	5.98157	2.3591e-08
209112_at	ENSG00000111276	9.19583	1.74986e-08
218400_at	ENSG00000111331	7.00979	3.65647e-12
201288_at	ENSG00000111348	11.2486	1.13386e-09
207483_s_at	ENSG00000111530	6.94851	7.3234e-09
219947_at	ENSG00000111729	7.8791	5.3416e-09
221724_s_at	ENSG00000111729	7.60162	2.3154e-08
209846_s_at	ENSG00000111801	6.87433	6.06929e-13
212613_at	ENSG00000111801	5.45909	6.65273e-08
205682_x_at	ENSG00000111964	6.67953	5.2039e-08
214910_s_at	ENSG00000111964	6.25142	5.02919e-09
212557_at	ENSG00000112200	6.71767	1.16868e-10
200732_s_at	ENSG00000112245	9.01168	1.4626e-08
204565_at	ENSG00000112304	5.22108	1.91986e-09
203656_at	ENSG00000112367	6.56788	1.92421e-13
218603_at	ENSG00000112406	10.1363	4.54539e-11
202928_s_at	ENSG00000112511	7.08829	5.19695e-14
40446_at	ENSG00000112511	9.46465	5.0094e-15
218845_at	ENSG00000112679	7.79214	1.16913e-09
202466_at	ENSG00000112941	8.40909	2.13491e-07
200691_s_at	ENSG00000113013	9.12622	4.56969e-08
221096_s_at	ENSG00000113119	5.36415	2.23406e-06
208796_s_at	ENSG00000113328	8.57789	1.95702e-06
200719_at	ENSG00000113558	8.12491	1.34062e-07
207974_s_at	ENSG00000113558	9.21713	8.27634e-07
214500_at	ENSG00000113648	6.30453	3.01147e-08
200096_s_at	ENSG00000113732	9.04507	5.65836e-07
201171_at	ENSG00000113732	5.81154	1.1723e-09
214244_s_at	ENSG00000113732	5.38685	1.02015e-07
220942_x_at	ENSG00000114023	8.32209	2.39831e-07
213291_s_at	ENSG00000114062	7.31727	9.8666e-09
203588_s_at	ENSG00000114126	6.29284	7.76526e-07
209682_at	ENSG00000114423	6.94537	3.51183e-16
221735_at	ENSG00000114742	7.40648	7.96246e-07
201738_at	ENSG00000114784	9.48931	4.93227e-10
221985_at	ENSG00000114796	6.84818	2.65568e-08
201297_s_at	ENSG00000114978	5.86151	1.05525e-07
201298_s_at	ENSG00000114978	7.51132	7.58871e-07
200996_at	ENSG00000115091	8.81282	1.72423e-08
213374_x_at	ENSG00000115404	3.97076	1.11445e-08
217938_s_at	ENSG00000115440	9.74906	3.35587e-07
202492_at	ENSG00000115655	6.80009	1.14362e-10
221767_x_at	ENSG00000115677	6.83432	1.66858e-07
201214_s_at	ENSG00000115685	6.84672	4.27937e-08
208842_s_at	ENSG00000115806	9.11119	2.34859e-10
208843_s_at	ENSG00000115806	7.34775	9.18383e-08
201301_s_at	ENSG00000115980	6.22701	2.57815e-11
201302_at	ENSG00000115980	6.84257	2.65284e-10
206545_at	ENSG00000116103	7.12982	3.40028e-08
201339_s_at	ENSG00000116171	8.05224	2.01423e-08
201696_at	ENSG00000116350	8.27229	7.04678e-08
201421_s_at	ENSG00000116455	5.59826	2.87868e-08
58308_at	ENSG00000116525	5.81666	1.1317e-08
203057_s_at	ENSG00000116731	8.45215	4.5707e-07
204243_at	ENSG00000117000	7.96086	6.77433e-08
211138_s_at	ENSG00000117009	5.02888	4.96379e-07
202502_at	ENSG00000117054	5.02405	3.89182e-07
201548_s_at	ENSG00000117139	6.15615	1.09231e-06
201549_x_at	ENSG00000117139	6.83746	4.23932e-09
211202_s_at	ENSG00000117139	7.01397	1.40321e-07
207840_at	ENSG00000117281	6.60139	8.64504e-08
208680_at	ENSG00000117450	8.56247	2.07711e-06
204563_at	ENSG00000117489	10.5131	3.40921e-07
218683_at	ENSG00000117569	6.14068	2.89457e-09
200845_s_at	ENSG00000117592	7.88842	4.77361e-11
202553_s_at	ENSG00000117614	8.72172	1.48636e-06
209007_s_at	ENSG00000117616	8.7296	1.0328e-06
218344_s_at	ENSG00000117625	6.74308	5.21962e-10
207830_s_at	ENSG00000117751	7.51059	1.55428e-07
217954_s_at	ENSG00000118482	7.42437	1.16523e-10
204214_s_at	ENSG00000118508	8.30656	3.7274e-07
202636_at	ENSG00000118639	8.04994	1.55868e-12
202546_at	ENSG00000118640	9.07814	1.4116e-06
208689_s_at	ENSG00000118705	8.70616	1.45024e-06
218109_s_at	ENSG00000118855	8.99883	3.67602e-09
219020_at	ENSG00000118960	6.49281	1.4028e-07
209276_s_at	ENSG00000118990	8.91055	1.38542e-07
218941_at	ENSG00000119402	6.72188	4.8634e-08
203529_at	ENSG00000119414	9.28553	7.18824e-11
206174_s_at	ENSG00000119414	9.1583	1.8365e-09
217808_s_at	ENSG00000119487	6.83388	1.15736e-06
205260_s_at	ENSG00000119640	4.59299	3.89399e-07
202128_at	ENSG00000119682	7.38084	1.2907e-09
202010_s_at	ENSG00000119725	8.29722	5.41359e-09
209944_at	ENSG00000119725	7.6342	2.06662e-06
201836_s_at	ENSG00000119760	5.15635	1.35333e-07
202364_at	ENSG00000119950	9.06443	1.23233e-06
218631_at	ENSG00000119986	6.85404	1.42115e-06
203250_at	ENSG00000120275	8.53141	1.21411e-08
219809_at	ENSG00000120314	7.01019	1.763e-10
218420_s_at	ENSG00000120685	7.00845	1.15617e-09
201574_at	ENSG00000120705	8.98097	6.32151e-09
201643_x_at	ENSG00000120733	8.7962	1.77831e-06
210878_s_at	ENSG00000120733	8.10146	1.75126e-06
213138_at	ENSG00000121135	7.14486	1.14829e-11
203741_s_at	ENSG00000121281	7.19546	1.50173e-08
201432_at	ENSG00000121691	9.60567	3.7572e-08
211922_s_at	ENSG00000121691	7.43005	6.36507e-10
218268_at	ENSG00000121749	7.6809	2.44777e-09
212742_at	ENSG00000121848	6.4755	1.79235e-06
202687_s_at	ENSG00000121858	6.52075	1.42795e-08
213628_at	ENSG00000121957	4.66923	2.62816e-07
218208_at	ENSG00000122490	7.2822	9.27752e-07
213151_s_at	ENSG00000122545	10.3367	1.71899e-08
220239_at	ENSG00000122550	6.0249	1.05323e-09
205292_s_at	ENSG00000122566	9.03667	1.10823e-15
201807_at	ENSG00000122958	8.13025	2.49588e-09
218545_at	ENSG00000123106	5.63351	2.47536e-07
209734_at	ENSG00000123338	7.25504	1.23974e-06
201994_at	ENSG00000123562	9.54002	2.12305e-07
200982_s_at	ENSG00000123649	7.48334	2.1831e-08
209174_s_at	ENSG00000123649	7.94957	2.09589e-08
202651_at	ENSG00000123684	7.09687	1.55827e-10
221890_at	ENSG00000124137	6.42462	1.08488e-07
202550_s_at	ENSG00000124164	7.26248	3.02308e-08
208901_s_at	ENSG00000124183	8.29511	1.49544e-06
218360_at	ENSG00000124209	7.19587	6.92116e-08
207320_x_at	ENSG00000124214	9.19879	2.28195e-11
208948_s_at	ENSG00000124214	8.83605	5.32595e-10
211505_s_at	ENSG00000124214	6.76927	9.70826e-08
213037_x_at	ENSG00000124214	9.21559	3.59421e-10
212947_at	ENSG00000124242	6.78548	1.27911e-06
202811_at	ENSG00000124356	5.99752	2.19489e-07
204820_s_at	ENSG00000124561	8.70188	2.40648e-07
38241_at	ENSG00000124561	6.13467	2.08334e-08
203814_s_at	ENSG00000124588	6.4987	3.71357e-07
203704_s_at	ENSG00000124782	8.15921	1.03666e-06
213427_at	ENSG00000124787	4.81323	1.054e-07
202097_at	ENSG00000124789	8.39155	4.55996e-10
218809_at	ENSG00000125779	7.69469	5.32738e-07
204598_at	ENSG00000125819	6.4903	4.80944e-07
207713_s_at	ENSG00000125826	6.12769	1.28956e-07
213175_s_at	ENSG00000125835	9.80766	1.54277e-07
204793_at	ENSG00000125961	7.60561	7.34686e-10
202564_x_at	ENSG00000126419	5.27265	8.88759e-07
212647_at	ENSG00000126458	5.04864	7.12316e-07
208945_s_at	ENSG00000126581	6.96447	4.19066e-07
203617_x_at	ENSG00000126767	6.96607	1.86408e-06
213846_at	ENSG00000127184	8.60004	3.81067e-08
207610_s_at	ENSG00000127507	6.50052	2.34939e-07
205691_at	ENSG00000127561	3.57859	3.63266e-09
201135_at	ENSG00000127884	7.65455	1.31059e-06
204834_at	ENSG00000127951	7.6747	4.7139e-15
218321_x_at	ENSG00000127952	6.11796	2.25636e-07
209605_at	ENSG00000128311	5.11398	1.85514e-06
207419_s_at	ENSG00000128340	8.18216	3.33773e-08
222156_x_at	ENSG00000128845	4.51623	6.21653e-09
207993_s_at	ENSG00000128949	6.34286	8.77931e-07
209932_s_at	ENSG00000128951	7.30186	3.53796e-09
221482_s_at	ENSG00000128989	6.6471	1.39326e-06
221483_s_at	ENSG00000128989	9.03766	3.9107e-15
201358_s_at	ENSG00000129083	9.22754	4.28739e-07
201359_at	ENSG00000129083	8.81831	8.18723e-09
218817_at	ENSG00000129128	5.59657	9.0519e-08
202623_at	ENSG00000129518	8.7574	5.55004e-08
200046_at	ENSG00000129562	8.47229	2.78375e-08
212505_s_at	ENSG00000129933	7.09406	6.46862e-09
208056_s_at	ENSG00000129993	5.42005	4.25748e-08
202717_s_at	ENSG00000130177	7.1182	8.92886e-07
201641_at	ENSG00000130303	7.61884	1.10286e-10
201954_at	ENSG00000130429	10.0227	2.00478e-13
202736_s_at	ENSG00000130520	7.57531	1.86446e-06
208832_at	ENSG00000130638	5.89891	4.69166e-11
201281_at	ENSG00000130706	8.10622	1.14054e-08
212069_s_at	ENSG00000130723	6.99947	5.51199e-12
202121_s_at	ENSG00000130724	8.37457	8.84745e-08
204220_at	ENSG00000130755	10.2308	1.41608e-09
201478_s_at	ENSG00000130826	7.18312	7.63634e-07
201479_at	ENSG00000130826	8.36556	1.32119e-08
200964_at	ENSG00000130985	8.42116	9.946e-07
207857_at	ENSG00000131041	7.82187	7.49546e-10
211100_x_at	ENSG00000131041	8.39086	6.96196e-11
211101_x_at	ENSG00000131041	8.40588	3.74388e-10
211102_s_at	ENSG00000131041	6.30712	3.23476e-07
207697_x_at	ENSG00000131042	8.42762	5.39892e-11
200086_s_at	ENSG00000131143	10.4057	6.63871e-09
202698_x_at	ENSG00000131143	11.5448	3.86467e-07
201311_s_at	ENSG00000131171	8.81701	5.74467e-07
201312_s_at	ENSG00000131171	9.88896	4.10528e-08
213798_s_at	ENSG00000131236	10.2603	2.30847e-10
219368_at	ENSG00000131260	4.5266	2.12057e-06
218215_s_at	ENSG00000131408	6.94184	4.21371e-07
201384_s_at	ENSG00000131487	7.15214	1.18298e-07
205776_at	ENSG00000131781	4.61043	1.55135e-08
214113_s_at	ENSG00000131795	5.4434	2.29758e-10
200684_s_at	ENSG00000131982	5.55509	4.38007e-07
218539_at	ENSG00000131984	7.66034	7.51214e-07
200666_s_at	ENSG00000132002	9.659	2.95145e-07
206587_at	ENSG00000132141	5.97808	1.71946e-09
218673_s_at	ENSG00000132183	5.62699	1.34951e-09
210705_s_at	ENSG00000132256	4.1491	3.82913e-08
203171_s_at	ENSG00000132275	6.96029	3.72309e-07
205251_at	ENSG00000132326	6.9249	5.60617e-08
202782_s_at	ENSG00000132376	7.87028	1.67078e-07
206682_at	ENSG00000132514	5.98799	2.46076e-09
203459_s_at	ENSG00000132670	7.23288	7.90643e-07
212430_at	ENSG00000132819	8.86297	1.89132e-06
211769_x_at	ENSG00000132824	6.49323	1.05621e-08
221471_at	ENSG00000132824	6.47592	3.31987e-09
221473_x_at	ENSG00000132824	6.3324	4.63635e-12
204190_at	ENSG00000132952	7.83947	1.63481e-06
201225_s_at	ENSG00000133226	9.64814	1.91594e-06
202932_at	ENSG00000133517	5.49312	3.00925e-08
209824_s_at	ENSG00000133794	7.90871	1.66736e-09
201413_at	ENSG00000133835	6.39439	8.60881e-10
218298_s_at	ENSG00000133943	6.62755	2.70901e-11
204392_at	ENSG00000134072	6.37408	2.47661e-09
217852_s_at	ENSG00000134108	8.64137	1.41998e-08
212807_s_at	ENSG00000134243	6.21238	4.1347e-07
202443_x_at	ENSG00000134250	9.09563	2.02099e-06
207167_at	ENSG00000134256	4.54975	3.07135e-08
219118_at	ENSG00000134285	7.09701	1.74832e-08
213160_at	ENSG00000134516	8.43951	4.91057e-07
206039_at	ENSG00000134594	5.71509	1.95102e-11
201166_s_at	ENSG00000134644	8.94504	3.51191e-08
218095_s_at	ENSG00000134851	5.10763	7.13685e-09
218153_at	ENSG00000134905	7.49506	2.54537e-08
201310_s_at	ENSG00000134986	6.63364	4.59309e-08
204479_at	ENSG00000134996	7.1784	2.53385e-10
218113_at	ENSG00000135048	6.67046	3.63533e-08
212231_at	ENSG00000135108	7.11619	3.84392e-08
206488_s_at	ENSG00000135218	7.7455	1.14425e-09
209555_s_at	ENSG00000135218	8.26355	9.4886e-11
203939_at	ENSG00000135318	4.14997	1.62272e-06
212335_at	ENSG00000135677	7.74048	8.19168e-09
221210_s_at	ENSG00000135838	6.23953	1.49145e-08
202500_at	ENSG00000135924	6.12323	3.31963e-08
202832_at	ENSG00000135968	7.77089	2.97847e-10
206470_at	ENSG00000136040	3.83074	2.93201e-07
218218_at	ENSG00000136044	6.0302	3.01055e-09
205639_at	ENSG00000136250	7.878	1.09888e-09
219892_at	ENSG00000136404	6.23586	9.31485e-07
208863_s_at	ENSG00000136450	6.58023	2.59791e-07
203621_at	ENSG00000136521	8.10924	5.14408e-07
212213_x_at	ENSG00000136523	7.18156	1.44161e-09
203799_at	ENSG00000136539	9.24756	4.6227e-08
209268_at	ENSG00000136631	5.75782	9.973e-09
207856_s_at	ENSG00000136699	7.53771	7.41787e-07
220367_s_at	ENSG00000136715	7.25869	2.51627e-10
202947_s_at	ENSG00000136732	9.0816	2.97831e-10
209161_at	ENSG00000136875	6.88774	8.99796e-11
203965_at	ENSG00000136878	6.5104	8.70855e-09
201306_s_at	ENSG00000136938	11.0617	1.80951e-06
218528_s_at	ENSG00000137075	8.58669	3.58956e-09
47608_at	ENSG00000137221	7.21018	3.41405e-08
202702_at	ENSG00000137313	6.98866	2.8418e-07
203062_s_at	ENSG00000137337	6.33111	8.1465e-09
221619_s_at	ENSG00000137409	10.394	5.59798e-10
213838_at	ENSG00000137420	5.64363	6.79066e-07
218832_x_at	ENSG00000137486	3.65405	8.20659e-09
201494_at	ENSG00000137509	8.16986	7.73078e-12
219231_at	ENSG00000137574	6.3377	1.30339e-06
206011_at	ENSG00000137752	7.03557	1.42784e-11
209970_x_at	ENSG00000137752	9.13358	8.09959e-15
211366_x_at	ENSG00000137752	9.2533	3.58071e-13
211367_s_at	ENSG00000137752	7.4252	3.30694e-14
211368_s_at	ENSG00000137752	8.19408	1.59591e-15
217995_at	ENSG00000137767	8.4851	2.06125e-08
219639_x_at	ENSG00000137817	8.78374	7.29685e-07
218776_s_at	ENSG00000137842	6.12236	1.06801e-07
202603_at	ENSG00000137845	8.52777	2.3122e-08
202604_x_at	ENSG00000137845	6.30546	9.40583e-09
214895_s_at	ENSG00000137845	5.75448	7.34486e-09
204867_at	ENSG00000137880	6.69689	2.49833e-07
209296_at	ENSG00000138032	7.91079	5.04709e-07
201798_s_at	ENSG00000138119	5.74098	2.70374e-12
207691_x_at	ENSG00000138185	6.755	2.86853e-10
209473_at	ENSG00000138185	7.49782	6.84667e-08
209474_s_at	ENSG00000138185	5.69245	5.52476e-10
212467_at	ENSG00000138246	6.47643	1.97386e-06
206118_at	ENSG00000138378	8.36082	6.1777e-12
201193_at	ENSG00000138413	5.95564	8.83866e-07
218519_at	ENSG00000138459	4.46323	1.16637e-06
202745_at	ENSG00000138592	6.07843	1.72848e-06
218042_at	ENSG00000138663	7.90459	9.96266e-08
221481_x_at	ENSG00000138668	9.73816	7.76596e-07
209444_at	ENSG00000138698	6.65831	4.09899e-07
208840_s_at	ENSG00000138757	8.8617	1.01384e-06
201307_at	ENSG00000138758	6.0514	1.10256e-08
201036_s_at	ENSG00000138796	5.38822	1.7935e-06
211569_s_at	ENSG00000138796	5.18656	9.23265e-08
202798_at	ENSG00000138802	8.29359	7.17071e-07
220147_s_at	ENSG00000139146	8.47471	8.74816e-08
218983_at	ENSG00000139178	4.74065	9.7548e-08
218746_at	ENSG00000139192	6.02556	6.61868e-11
218747_s_at	ENSG00000139192	6.08781	2.75278e-10
204221_x_at	ENSG00000139278	6.08157	1.61152e-08
204222_s_at	ENSG00000139278	7.34196	1.09725e-13
204435_at	ENSG00000139496	6.49593	1.23334e-08
220036_s_at	ENSG00000139636	7.3519	4.12281e-08
219350_s_at	ENSG00000139692	8.12208	4.37992e-12
213153_at	ENSG00000139718	8.76506	8.57642e-07
221704_s_at	ENSG00000139722	7.74178	2.87974e-08
203485_at	ENSG00000139970	5.01785	2.07891e-11
210222_s_at	ENSG00000139970	5.46271	6.83975e-13
203406_at	ENSG00000140259	7.08897	4.67747e-12
201563_at	ENSG00000140263	5.65804	3.76398e-08
218680_x_at	ENSG00000140264	6.9141	6.28985e-07
206441_s_at	ENSG00000140365	4.80625	2.19961e-06
201931_at	ENSG00000140374	7.511	1.43703e-06
221531_at	ENSG00000140395	5.683	6.52349e-08
201765_s_at	ENSG00000140495	7.5092	1.19552e-07
210840_s_at	ENSG00000140575	7.76524	2.12981e-08
218973_at	ENSG00000140598	5.78914	3.49397e-08
206420_at	ENSG00000140749	5.6744	2.46367e-10
200851_s_at	ENSG00000140821	9.55058	7.84814e-11
212025_s_at	ENSG00000141039	6.75505	5.12049e-09
222065_s_at	ENSG00000141039	7.27576	3.05139e-08
202659_at	ENSG00000141099	8.20711	2.95855e-11
202352_s_at	ENSG00000141328	7.88902	1.76594e-09
212700_x_at	ENSG00000141342	6.09857	2.07743e-07
203126_at	ENSG00000141401	7.21346	5.11592e-09
221190_s_at	ENSG00000141452	7.88625	2.75528e-08
206743_s_at	ENSG00000141505	5.84135	1.48537e-07
211716_x_at	ENSG00000141522	8.76567	2.21011e-06
207945_s_at	ENSG00000141551	7.87867	3.97091e-11
213716_s_at	ENSG00000141574	7.51443	9.89054e-09
203353_s_at	ENSG00000141644	7.93224	7.2325e-08
201233_at	ENSG00000142075	5.99472	6.76031e-07
204299_at	ENSG00000142671	7.02289	8.81645e-08
204646_at	ENSG00000142954	6.59175	1.41645e-10
205953_at	ENSG00000143090	6.79669	5.34017e-07
203416_at	ENSG00000143119	10.6704	4.61957e-07
209609_s_at	ENSG00000143436	8.23477	3.13924e-07
202917_s_at	ENSG00000143546	12.888	5.06078e-08
201377_at	ENSG00000143569	7.36035	1.26761e-08
203518_at	ENSG00000143669	7.71974	1.75504e-11
200075_s_at	ENSG00000143774	8.77956	1.22857e-06
204852_s_at	ENSG00000143851	7.0321	1.48528e-06
207668_x_at	ENSG00000143870	8.31689	1.19557e-06
220386_s_at	ENSG00000143924	6.66127	4.131e-08
202703_at	ENSG00000144048	7.62478	2.51518e-08
201920_at	ENSG00000144136	8.66519	1.09611e-06
216977_x_at	ENSG00000144158	8.54348	1.26993e-07
203664_s_at	ENSG00000144231	6.74518	1.99006e-07
218070_s_at	ENSG00000144591	5.49431	1.2739e-06
217961_at	ENSG00000144659	7.39557	7.86747e-07
205125_at	ENSG00000144682	7.15258	6.7148e-08
202857_at	ENSG00000144785	7.11881	2.40812e-08
209796_s_at	ENSG00000144785	5.96371	2.88318e-07
218633_x_at	ENSG00000144827	7.08898	1.83374e-07
219014_at	ENSG00000145287	9.417	9.32565e-07
201736_s_at	ENSG00000145495	9.14261	8.44016e-13
205488_at	ENSG00000145649	8.10893	1.03711e-09
203474_at	ENSG00000145703	8.07912	1.50998e-06
210621_s_at	ENSG00000145715	6.48326	1.57773e-07
218439_s_at	ENSG00000145781	6.50969	2.34707e-07
218262_at	ENSG00000145916	5.72427	1.0235e-06
213333_at	ENSG00000146701	5.95584	1.52608e-06
218962_s_at	ENSG00000146802	4.96715	2.30984e-07
220099_s_at	ENSG00000146963	8.61185	1.83468e-11
203992_s_at	ENSG00000147050	7.81192	1.21574e-06
200600_at	ENSG00000147065	10.6	1.37455e-06
204116_at	ENSG00000147168	8.1091	4.68921e-09
209440_at	ENSG00000147224	7.89975	2.11463e-07
200911_s_at	ENSG00000147526	9.55094	1.20164e-09
217819_at	ENSG00000147533	9.61468	2.0859e-06
205052_at	ENSG00000148090	5.4483	7.00157e-07
208828_at	ENSG00000148229	8.38329	2.08831e-08
218773_s_at	ENSG00000148450	6.84453	3.38902e-11
201980_s_at	ENSG00000148484	7.66012	1.10529e-08
212764_at	ENSG00000148516	7.08203	2.21242e-12
218698_at	ENSG00000149089	5.9092	6.8476e-09
219979_s_at	ENSG00000149196	4.65074	8.44059e-11
209798_at	ENSG00000149308	6.71368	5.52954e-08
53968_at	ENSG00000149481	6.13235	2.38276e-08
200918_s_at	ENSG00000149559	8.72005	1.7801e-11
214511_x_at	ENSG00000150337	6.97304	7.16962e-07
204112_s_at	ENSG00000150540	6.44282	1.1775e-07
218357_s_at	ENSG00000150779	8.00016	7.3618e-08
202724_s_at	ENSG00000150907	7.09361	8.96321e-07
218491_s_at	ENSG00000151500	6.03123	5.50935e-07
209688_s_at	ENSG00000151602	7.04439	2.49242e-07
205078_at	ENSG00000151665	4.48889	5.08072e-09
204236_at	ENSG00000151702	6.55833	4.27296e-09
210786_s_at	ENSG00000151702	7.32753	6.26824e-11
202405_at	ENSG00000151923	5.89212	7.69981e-08
217911_s_at	ENSG00000151929	7.26251	4.23967e-08
213166_x_at	ENSG00000152082	8.61073	2.08726e-06
201368_at	ENSG00000152518	11.2743	1.03483e-06
210757_x_at	ENSG00000153071	5.77344	9.65854e-07
201712_s_at	ENSG00000153201	6.36155	6.72321e-07
201713_s_at	ENSG00000153201	8.01921	1.30236e-08
203166_at	ENSG00000153774	6.09446	3.51764e-07
219093_at	ENSG00000153823	5.7154	6.25311e-10
212721_at	ENSG00000153914	8.37497	1.5335e-06
204258_at	ENSG00000153922	9.28947	1.69407e-09
219282_s_at	ENSG00000154039	6.62751	2.1132e-07
201457_x_at	ENSG00000154473	9.16187	1.78064e-06
206584_at	ENSG00000154589	8.26746	1.7252e-07
212461_at	ENSG00000155096	8.74903	1.088e-07
202874_s_at	ENSG00000155097	5.19571	3.4165e-08
202428_x_at	ENSG00000155368	9.39365	3.74804e-10
209389_x_at	ENSG00000155368	9.06248	8.37787e-10
211070_x_at	ENSG00000155368	8.97264	4.59281e-10
212247_at	ENSG00000155561	6.1655	1.73911e-07
208658_at	ENSG00000155660	6.34548	9.56781e-09
211048_s_at	ENSG00000155660	7.12574	1.68578e-07
203104_at	ENSG00000155851	6.96147	5.09482e-11
201628_s_at	ENSG00000155876	7.42136	4.30082e-08
209207_s_at	ENSG00000155878	6.22787	2.60306e-07
203761_at	ENSG00000155926	8.96039	5.11131e-07
218386_x_at	ENSG00000156256	8.59974	7.47504e-10
201649_at	ENSG00000156587	8.53904	3.19036e-08
204091_at	ENSG00000156973	5.34405	1.03791e-08
216883_x_at	ENSG00000156973	4.10579	2.42498e-07
219714_s_at	ENSG00000157445	4.61732	1.95031e-10
209033_s_at	ENSG00000157540	9.65064	1.47972e-08
201348_at	ENSG00000157566	6.04242	4.83708e-07
212890_at	ENSG00000157637	7.05967	1.37225e-08
202296_s_at	ENSG00000157916	8.09836	4.76977e-09
202297_s_at	ENSG00000157916	6.33871	8.75047e-12
202031_s_at	ENSG00000157954	8.43484	2.01824e-08
205987_at	ENSG00000158481	6.55739	3.59503e-09
37005_at	ENSG00000158747	6.31955	1.66927e-06
202891_at	ENSG00000158793	6.35938	2.25089e-07
215158_s_at	ENSG00000158796	7.84564	1.6907e-08
210243_s_at	ENSG00000158850	7.35362	7.16934e-09
208370_s_at	ENSG00000159200	5.26304	4.51775e-07
202204_s_at	ENSG00000159461	7.06632	7.57193e-07
204567_s_at	ENSG00000160179	5.57068	5.16034e-07
211113_s_at	ENSG00000160179	5.8996	5.67779e-07
202217_at	ENSG00000160221	7.53528	2.71568e-08
200740_s_at	ENSG00000160249	9.59856	1.88863e-10
202803_s_at	ENSG00000160255	11.4291	5.30643e-09
220091_at	ENSG00000160326	5.41808	1.09938e-07
217728_at	ENSG00000160670	10.9963	8.24716e-07
203186_s_at	ENSG00000160673	11.6746	1.11192e-07
201275_at	ENSG00000160752	6.86439	1.96327e-06
205936_s_at	ENSG00000160883	7.27887	3.88237e-10
202961_s_at	ENSG00000160916	9.11896	2.70221e-09
202529_at	ENSG00000161542	6.95486	9.92553e-09
209499_x_at	ENSG00000161955	7.91585	2.56836e-08
210314_x_at	ENSG00000161955	8.41433	1.6553e-07
211495_x_at	ENSG00000161955	7.58294	7.08292e-08
218508_at	ENSG00000162290	8.37428	7.62564e-11
218754_at	ENSG00000162408	7.85081	4.84645e-11
202481_at	ENSG00000162496	7.2232	8.54821e-08
205483_s_at	ENSG00000162569	8.1706	1.34813e-07
202413_s_at	ENSG00000162607	8.21808	1.72503e-07
212978_at	ENSG00000162657	6.01637	3.2574e-09
211963_s_at	ENSG00000162704	9.11202	8.85436e-08
200787_s_at	ENSG00000162734	6.12188	2.10617e-07
204006_s_at	ENSG00000162747	7.97711	3.09138e-08
219286_s_at	ENSG00000162775	8.10731	3.72923e-08
210166_at	ENSG00000162822	5.22985	8.06489e-10
201460_at	ENSG00000162889	8.56193	4.09491e-10
218107_at	ENSG00000162923	9.44136	2.69646e-11
202324_s_at	ENSG00000163048	7.41899	2.1516e-08
203243_s_at	ENSG00000163110	5.33654	8.87944e-07
202902_s_at	ENSG00000163131	11.3196	7.30858e-09
201082_s_at	ENSG00000163168	6.08009	9.01569e-09
203535_at	ENSG00000163220	12.2783	1.42471e-07
206861_s_at	ENSG00000163320	8.40868	1.40547e-06
208270_s_at	ENSG00000163435	8.00359	1.90823e-06
212165_at	ENSG00000163444	8.89926	7.85268e-07
201163_s_at	ENSG00000163453	6.35677	6.38863e-07
217147_s_at	ENSG00000163519	6.01397	8.31241e-07
206513_at	ENSG00000163568	5.45967	1.38594e-08
209964_s_at	ENSG00000163635	6.238	2.19134e-08
219409_at	ENSG00000163877	6.95441	8.38331e-07
201011_at	ENSG00000163902	7.74355	2.58857e-08
213370_s_at	ENSG00000163935	6.21201	7.18702e-10
217850_at	ENSG00000163938	7.50929	3.53149e-08
209285_s_at	ENSG00000163946	6.71485	2.81974e-07
200782_at	ENSG00000164111	9.12467	4.05469e-07
202763_at	ENSG00000164305	5.76611	1.31516e-06
209357_at	ENSG00000164442	6.80917	9.35149e-08
202693_s_at	ENSG00000164543	8.64355	4.46893e-08
203538_at	ENSG00000164615	8.6511	1.17365e-07
212523_s_at	ENSG00000164808	3.77809	4.02027e-11
221490_at	ENSG00000165006	7.53694	2.40825e-08
46270_at	ENSG00000165006	7.53045	5.03458e-07
207540_s_at	ENSG00000165025	6.13465	3.23343e-13
203504_s_at	ENSG00000165029	7.09509	2.38313e-07
212224_at	ENSG00000165092	5.13114	6.9494e-12
203922_s_at	ENSG00000165168	7.78621	2.34979e-08
203923_s_at	ENSG00000165168	9.08544	1.58396e-11
203303_at	ENSG00000165169	7.99545	3.85864e-08
217906_at	ENSG00000165516	8.96845	8.45999e-10
214132_at	ENSG00000165629	5.46646	5.94091e-07
212837_at	ENSG00000165660	7.16181	1.45994e-07
201619_at	ENSG00000165672	7.22603	7.54779e-09
204643_s_at	ENSG00000165675	3.46804	6.41672e-09
220162_s_at	ENSG00000165683	5.27986	1.11414e-09
212192_at	ENSG00000165739	7.82038	3.37277e-08
221214_s_at	ENSG00000165802	6.96207	1.32392e-09
203659_s_at	ENSG00000165864	8.03146	3.6749e-09
214241_at	ENSG00000166136	5.82633	1.3101e-06
201878_at	ENSG00000166233	6.22311	7.74508e-09
201880_at	ENSG00000166233	7.80271	3.46297e-12
201881_s_at	ENSG00000166233	7.34418	1.49619e-08
202808_at	ENSG00000166272	7.37652	5.25134e-08
217759_at	ENSG00000166326	8.15797	3.56697e-07
207843_x_at	ENSG00000166347	6.13682	1.2151e-06
209366_x_at	ENSG00000166347	6.30164	2.62638e-07
204614_at	ENSG00000166401	6.11057	1.60956e-06
203916_at	ENSG00000166507	7.58424	3.81786e-09
202386_s_at	ENSG00000166783	8.59958	1.18522e-07
218248_at	ENSG00000166801	7.7203	4.63353e-09
209232_s_at	ENSG00000166847	6.76915	6.90555e-07
201331_s_at	ENSG00000166888	8.99506	1.31493e-06
217717_s_at	ENSG00000166913	8.60206	1.07842e-10
217718_s_at	ENSG00000166913	9.78079	2.8836e-10
205397_x_at	ENSG00000166949	5.08868	4.89179e-07
205398_s_at	ENSG00000166949	7.18202	9.46192e-08
200658_s_at	ENSG00000167085	6.41783	4.58613e-11
212400_at	ENSG00000167106	8.2131	1.83048e-06
204367_at	ENSG00000167182	6.64711	1.93513e-06
204839_at	ENSG00000167272	7.35706	6.13399e-11
201477_s_at	ENSG00000167325	6.84696	3.06996e-10
217949_s_at	ENSG00000167397	7.04083	8.23665e-07
203299_s_at	ENSG00000167442	6.50421	4.41066e-08
203300_x_at	ENSG00000167442	8.94693	2.10621e-07
203252_at	ENSG00000167797	5.5587	5.96841e-08
207270_x_at	ENSG00000167850	6.44734	1.00109e-08
217078_s_at	ENSG00000167851	6.32236	2.5367e-07
200060_s_at	ENSG00000167971	8.9894	1.27888e-06
218474_s_at	ENSG00000167977	6.96295	8.8324e-07
205449_at	ENSG00000168061	0.731394	1.02287e-08
208313_s_at	ENSG00000168066	9.95078	2.39897e-07
218149_s_at	ENSG00000168082	7.50938	4.40889e-13
221123_x_at	ENSG00000168083	7.07745	6.08909e-11
205898_at	ENSG00000168329	6.45371	3.75261e-09
218929_at	ENSG00000168564	7.02157	1.22438e-06
202646_s_at	ENSG00000168638	9.5631	4.28654e-07
200848_at	ENSG00000168710	5.81035	1.61587e-06
219039_at	ENSG00000168758	5.81983	2.18182e-07
46665_at	ENSG00000168758	6.79779	2.35314e-10
203026_at	ENSG00000168795	7.36687	1.62522e-07
200768_s_at	ENSG00000168906	7.61861	2.5589e-07
213705_at	ENSG00000168906	4.37729	2.12122e-08
207224_s_at	ENSG00000168995	6.03791	1.01881e-08
202618_s_at	ENSG00000169057	6.58095	6.6325e-07
203615_x_at	ENSG00000169201	8.79324	1.91559e-09
207122_x_at	ENSG00000169201	8.10523	1.51477e-10
209607_x_at	ENSG00000169201	8.75855	1.50247e-09
210580_x_at	ENSG00000169201	8.87328	7.0912e-09
218317_x_at	ENSG00000169201	7.02874	1.31806e-08
38290_at	ENSG00000169220	5.66118	5.47505e-07
200805_at	ENSG00000169223	6.5677	3.36515e-10
213566_at	ENSG00000169413	8.32236	3.00836e-07
34210_at	ENSG00000169442	10.5488	2.13007e-08
202722_s_at	ENSG00000169596	6.22014	1.89083e-06
57516_at	ENSG00000169951	4.53942	2.80252e-07
202833_s_at	ENSG00000170086	10.3281	5.36771e-08
220606_s_at	ENSG00000170222	6.76479	2.70263e-07
203985_at	ENSG00000170260	6.58852	1.00971e-06
201576_s_at	ENSG00000170266	7.25223	8.38239e-08
213028_at	ENSG00000170322	6.85398	1.27546e-06
201054_at	ENSG00000170565	6.67907	2.87306e-08
218642_s_at	ENSG00000170791	7.27324	1.79918e-06
203037_s_at	ENSG00000170873	7.58274	4.53153e-07
208594_x_at	ENSG00000170874	7.84036	2.59245e-09
210225_x_at	ENSG00000170877	7.41558	2.02414e-12
210784_x_at	ENSG00000170877	7.42689	4.36355e-11
211133_x_at	ENSG00000170877	7.29261	1.20972e-11
211135_x_at	ENSG00000170877	7.37945	8.66866e-13
220661_s_at	ENSG00000171163	6.32263	1.10465e-06
221622_s_at	ENSG00000171204	7.72801	3.4353e-08
201473_at	ENSG00000171223	9.54588	6.75295e-07
218829_s_at	ENSG00000171316	7.17837	9.34499e-10
204937_s_at	ENSG00000171606	7.66259	2.42202e-10
201499_s_at	ENSG00000171616	9.29958	7.55426e-07
214583_at	ENSG00000171694	4.75982	8.32226e-07
204336_s_at	ENSG00000171700	8.27791	7.01283e-10
218696_at	ENSG00000172071	7.85695	2.33298e-08
210018_x_at	ENSG00000172175	7.42065	7.75765e-07
209509_s_at	ENSG00000172269	5.74404	2.74591e-08
201953_at	ENSG00000172420	9.2249	1.40446e-07
209459_s_at	ENSG00000172517	4.28785	1.47708e-06
200846_s_at	ENSG00000172531	8.79279	6.12944e-10
218876_at	ENSG00000172616	2.4338	6.15694e-07
219378_at	ENSG00000172766	7.79844	8.83788e-11
204134_at	ENSG00000172835	4.81665	2.34298e-08
201791_s_at	ENSG00000172893	4.93603	3.0073e-07
209124_at	ENSG00000172936	9.89669	8.60953e-07
207761_s_at	ENSG00000172951	8.18743	5.56054e-08
205812_s_at	ENSG00000172996	8.53313	3.04243e-07
201783_s_at	ENSG00000173039	8.52606	3.60008e-09
219403_s_at	ENSG00000173083	6.40137	1.11033e-06
210589_s_at	ENSG00000173144	3.61588	2.39951e-10
209093_s_at	ENSG00000173179	6.26048	4.55153e-09
212439_at	ENSG00000173541	6.53552	2.46408e-07
211458_s_at	ENSG00000173683	9.22187	1.06022e-07
216438_s_at	ENSG00000174419	11.7791	6.39971e-07
[truncated: 268 more rows]

## Sheet: Table 7
Table 7 - Seasonal genes in the USA asthma dataset
[truncated: 594 more rows]

[truncated: 7 more sheets: Table 8, Table 9, Table 10, Table 11, Table 12, Table 13, Table 14]
